# Supplementary material for: Patterns of Transcriptional Response to 1,25-Dihydroxyvitamin D3 and Bacterial Lipopolysaccharide in Primary Human Monocytes
Source: G3 (Bethesda). 2016 Mar 11;6(5):1345–55. doi: 10.1534/g3.116.028712 (PMC4856085; doi:10.1534/g3.116.028712)
Supplement: Supplemental Material [file supp_g3.116.028712_FileS1.xlsx]

## Sheet: Expression values
Log2 transformed expression values per individual and per treatment for 10,958 genes.
Samples labeled as Ancestry_SampleID_Treatment.
Ancestry: AA=African American, EA=European-American. Treatments: E = EtOH; V = 1,25D; L = LPS; VL = 1,25D+LPS
Gene Symbol	Entrez Gene ID	AA_427_E	EA_428_E	EA_904_E	AA_909_E	EA_184_E	AA_185_E	EA_252_E	AA_365_E	EA_901_E	AA_836_E	AA_980_E	EA_265_E	AA_375_E	EA_378_E	AA_207_E	EA_212_E	AA_267_E	EA_270_E	EA_282_E	AA_284_E		AA_427_V	EA_428_V	EA_904_V	AA_909_V	EA_184_V	AA_185_V	EA_252_V	AA_365_V	EA_901_V	AA_836_V	AA_980_V	EA_265_V	AA_375_V	EA_378_V	AA_207_V	EA_212_V	AA_267_V	EA_270_V	EA_282_V	AA_284_V		AA_427_L	EA_428_L	EA_904_L	AA_909_L	EA_184_L	AA_185_L
NAT1	9	7.66668	7.64482	7.55511	7.56828	7.46893	7.52748	7.59134	7.53429	7.54534	7.46543	7.61437	7.52572	7.46819	7.41661	7.57013	7.50754	7.54792	7.47382	7.4446	7.53089		7.49173	7.56612	7.33864	7.39262	7.46514	7.45872	7.53017	7.47711	7.45144	7.45511	7.4622	7.41112	7.5106	7.30022	7.54924	7.45742	7.47807	7.43128	7.51585	7.53906		7.88426	7.92089	7.60258	7.64375	7.56021	7.53288
AARS	16	10.3699	10.563	10.2349	10.4555	9.88843	10.2387	9.93718	9.68023	9.85942	9.71295	9.71992	10.2379	10.0731	9.98791	10.1448	9.68311	10.0129	10.1565	9.85729	10.2836		10.0694	10.0407	9.73863	9.94693	9.85106	9.87909	9.66929	9.93234	9.63092	9.80077	9.82448	10.187	10.0589	9.89424	9.6767	9.66929	9.7829	9.70561	9.53507	9.68791		9.69738	9.31223	9.29058	9.82274	9.31501	9.43535
ABAT	18	7.23123	7.26892	7.18555	7.2225	7.23569	7.18719	7.21441	7.2019	7.22094	7.30559	7.21026	7.21074	7.2505	7.26829	7.2782	7.28796	7.28154	7.21182	7.19463	7.22289		7.19476	7.20709	7.22187	7.21603	7.2354	7.24959	7.17408	7.22014	7.24919	7.27627	7.2664	7.22434	7.228	7.23014	7.21485	7.25398	7.26411	7.27951	7.22054	7.21664		7.23489	7.18251	7.12297	7.17063	7.21311	7.23424
ABCA2	20	7.21579	7.18559	7.16499	7.19753	7.2405	7.22139	7.20172	7.2556	7.25859	7.29152	7.23636	7.24195	7.196	7.18691	7.17651	7.17591	7.29727	7.24968	7.19325	7.21771		7.16686	7.24621	7.20618	7.17573	7.21544	7.21139	7.16996	7.29606	7.21032	7.25098	7.18511	7.20824	7.22588	7.1951	7.20035	7.18071	7.25926	7.25174	7.17637	7.17113		7.15415	7.17585	7.15935	7.12708	7.17142	7.19612
ABCA3	21	7.23449	7.25043	7.20031	7.23445	7.21626	7.24759	7.15522	7.32176	7.247	7.26044	7.23154	7.23657	7.2716	7.22821	7.21624	7.22248	7.25223	7.23056	7.22352	7.25053		7.19813	7.2144	7.16235	7.1808	7.23245	7.23041	7.17487	7.24713	7.24064	7.2084	7.19948	7.22175	7.23868	7.17655	7.21632	7.17479	7.18334	7.15253	7.1614	7.21159		7.18594	7.19075	7.20417	7.19369	7.15784	7.10468
ABCB7	22	8.36429	8.2326	7.9805	8.13262	8.76377	8.44648	8.56761	8.64232	8.60345	8.60061	8.49957	8.7094	8.48366	7.97573	8.49599	8.54713	8.51789	8.50404	8.05613	8.39179		8.85726	8.85016	8.17068	8.366	9.12243	8.70415	8.89499	8.96474	8.99805	8.86458	8.90034	8.86827	8.27581	8.62876	8.05706	8.79704	8.83358	8.95177	8.52268	8.42702		8.17464	8.29301	7.919	8.02891	8.5873	8.49908
ABCF1	23	9.02601	9.13648	9.1705	9.13907	9.43574	9.36743	9.15127	9.09015	9.45649	9.20892	9.30125	9.37851	9.28804	9.32139	9.3284	9.19226	9.11327	9.15252	9.2544	9.34387		9.17931	9.17543	9.21387	9.15817	9.3896	9.30171	9.24807	9.20729	9.32414	9.33211	9.38212	9.42319	9.28286	9.33637	9.47964	9.26125	9.18719	9.31034	9.34015	9.45663		9.22799	9.12033	9.18658	9.05744	9.20132	9.34302
ABL1	25	7.57558	7.65154	7.62136	7.59369	7.51113	7.50227	7.52528	7.52275	7.49494	7.60364	7.5696	7.62302	7.57741	7.63271	7.51436	7.52619	7.51743	7.56239	7.54386	7.50042		7.51813	7.50424	7.60472	7.49442	7.47958	7.49072	7.51795	7.53841	7.47636	7.58487	7.54924	7.57085	7.57215	7.61372	7.53072	7.50032	7.4941	7.5298	7.48648	7.51763		7.44035	7.51885	7.49264	7.54688	7.52984	7.49963
AOC1	26	7.19308	7.12247	7.16101	7.14663	7.23987	7.2177	7.22993	7.18962	7.20022	7.17689	7.18791	7.21151	7.20852	7.4107	7.19805	7.20286	7.18323	7.21202	7.30579	7.20715		7.1921	7.11003	7.20715	7.16302	7.19924	7.18715	7.17212	7.14464	7.14972	7.1404	7.14769	7.22537	7.20971	7.26183	7.14742	7.20044	7.22575	7.20216	7.22631	7.27566		7.20147	7.21621	7.16704	7.15522	7.28096	7.20108
ABR	29	7.46851	7.33673	7.30869	7.36478	7.28478	7.41562	7.32983	7.35533	7.45369	7.31946	7.32221	7.2738	7.25046	7.20292	7.45313	7.32045	7.33619	7.31417	7.50409	7.40159		7.35017	7.29468	7.3333	7.27807	7.2671	7.28733	7.28152	7.22741	7.29338	7.2194	7.27248	7.25245	7.24639	7.17367	7.28179	7.32167	7.25074	7.30356	7.32905	7.41004		7.67686	7.57926	7.66714	7.52828	7.32302	7.32816
ACACA	31	7.77272	7.76293	7.70565	7.80616	7.68303	7.82423	7.6654	7.39575	7.94228	7.67646	7.55503	7.54573	7.49215	7.5732	7.55165	7.71678	7.83135	7.66564	7.51465	7.57544		7.87965	7.94004	7.89521	7.85269	7.60753	7.63261	7.60773	7.55031	7.77129	7.79023	7.58349	7.56997	7.43208	7.68225	7.48411	7.51325	7.94275	7.88436	7.38545	7.43676		7.57101	7.29965	7.37812	7.42374	7.33613	7.46784
ACACB	32	7.37667	7.32937	7.36043	7.33108	7.31831	7.18385	7.2782	7.45916	7.2986	7.40013	7.36087	7.30882	7.40545	7.45386	7.15602	7.22547	7.45385	7.31082	7.22993	7.21458		7.65299	7.47192	7.56479	7.53719	7.5043	7.28733	7.45313	7.64207	7.547	7.59395	7.63547	7.41824	7.4529	7.65066	7.1774	7.32018	7.64143	7.61066	7.2827	7.26744		7.16404	7.14384	7.13383	7.15223	7.22774	7.17533
ACADS	35	7.34047	7.42889	7.41795	7.40954	7.49285	7.45099	7.37156	7.3471	7.40251	7.58204	7.4655	7.59822	7.66252	7.56167	7.37824	7.38093	7.46248	7.46056	7.34285	7.36965		7.43969	7.39295	7.4277	7.39105	7.5559	7.52391	7.46742	7.44737	7.43019	7.5669	7.47329	7.60472	7.71521	7.5825	7.42369	7.4246	7.51993	7.4338	7.37707	7.37353		7.28576	7.27883	7.22661	7.36165	7.37994	7.38757
ACADSB	36	7.22516	7.21057	7.19665	7.18746	7.2219	7.18072	7.21133	7.22464	7.17379	7.16717	7.16742	7.20186	7.1586	7.20701	7.19989	7.20202	7.21277	7.24451	7.23863	7.16276		7.21884	7.27905	7.16156	7.29098	7.18747	7.20275	7.23804	7.20402	7.22705	7.19937	7.24401	7.20128	7.20605	7.18014	7.1918	7.23654	7.24519	7.21603	7.20373	7.17914		7.21143	7.14911	7.20048	7.26249	7.20488	7.19252
ACADVL	37	7.68727	7.75844	7.66746	7.37208	7.41114	7.50852	7.35217	7.39885	7.417	7.59589	7.36985	7.58552	7.54363	7.48584	7.35623	7.21459	7.4848	7.45883	7.30121	7.27965		7.69856	7.6794	7.80819	7.51547	7.5005	7.57854	7.46877	7.60251	7.53592	7.63606	7.43199	7.58878	7.50614	7.41517	7.35989	7.27798	7.65266	7.53044	7.43053	7.24614		7.45892	7.35479	7.49641	7.2662	7.36465	7.31455
ACAT1	38	8.93288	8.82425	8.86502	8.58007	8.63661	8.52325	8.47131	8.15281	8.50472	8.6461	8.31847	9.28217	8.67124	8.97984	8.34787	8.33264	8.58553	8.48955	8.07625	8.46685		9.14077	9.10208	9.20037	8.89804	8.54458	8.62724	8.50775	8.81333	8.75123	9.09066	8.34248	9.21219	8.68187	8.95784	8.16232	8.33492	8.88633	8.78755	7.98487	8.31027		8.24743	7.9662	8.19763	8.00034	7.95096	7.82022
ACAT2	39	8.91555	8.61016	8.90652	8.93812	8.52361	8.81516	8.91097	8.68664	8.56832	8.98936	8.57609	8.25016	8.20563	8.23398	8.37361	8.45112	9.0117	8.56995	8.07388	8.27618		8.48234	8.57436	8.67109	8.68002	8.07198	8.01749	8.15634	8.34739	7.87253	8.59206	7.8377	7.9265	8.11768	8.00204	7.92576	7.90485	8.65809	8.60392	7.75986	7.92082		8.0629	7.95307	8.11021	7.96632	7.92162	8.00343
ASIC2	40	7.17565	7.15769	7.1773	7.166	7.16384	7.1322	7.13288	7.14858	7.16573	7.15218	7.20804	7.21483	7.14554	7.23655	7.17938	7.18025	7.12569	7.14863	7.16666	7.15842		7.17902	7.15606	7.16235	7.16806	7.28128	7.13291	7.14188	7.17613	7.1415	7.1886	7.18865	7.16578	7.12752	7.14607	7.1463	7.15495	7.15851	7.1945	7.22976	7.16706		7.17061	7.1646	7.18248	7.16673	7.19162	7.10118
ACHE	43	7.17497	7.14575	7.16664	7.14969	7.16752	7.1666	7.17469	7.15776	7.16214	7.16381	7.17187	7.20903	7.15967	7.16082	7.17692	7.18394	7.15838	7.14083	7.17787	7.16809		7.1669	7.20913	7.17928	7.16004	7.17179	7.16356	7.16713	7.18476	7.13619	7.18949	7.17577	7.16883	7.17529	7.14406	7.19129	7.16674	7.15809	7.14266	7.13141	7.10071		7.18297	7.22686	7.19448	7.18939	7.22855	7.20221
ACO1	48	8.86686	8.95949	8.84238	8.91843	10.3758	9.62486	9.39252	9.28708	10.2487	8.93264	9.44645	10.6483	9.1861	8.89418	9.60797	9.68458	9.14316	9.02387	9.93976	10.1307		9.17834	9.21907	9.01404	9.46817	10.7456	10.526	9.90806	9.30198	10.184	8.96986	10.3631	11.0291	9.1769	8.95592	10.1887	10.1418	9.19667	9.12017	10.4946	10.5695		10.1632	10.2196	10.3699	10.2205	10.6258	10.6909
ACOX1	51	7.78488	7.62006	7.60139	7.53253	7.84623	7.75192	7.68373	7.71468	7.98549	7.6649	7.65807	7.91625	7.74657	7.71805	7.79701	7.90577	7.60975	7.58972	7.78317	7.72042		7.76266	7.68355	7.64552	7.55954	7.81726	7.64507	7.70267	7.58394	7.7408	7.62484	7.67376	7.85064	7.72614	7.63108	7.69985	7.77152	7.60412	7.68048	7.81449	7.59847		8.1332	7.82607	7.96465	7.6878	7.83987	7.74807
ACP1	52	9.63973	9.65383	9.52273	9.63376	9.44377	9.58845	9.38388	9.19153	9.44279	9.46566	9.43986	9.54372	9.56202	9.34317	9.57885	9.42458	9.49918	9.52083	9.01474	9.30274		9.60405	9.97316	9.72478	9.8346	9.66678	9.74293	9.67197	9.57739	9.63646	9.79572	9.65906	9.66734	9.49409	9.38601	9.62338	9.6832	9.69959	9.69076	9.33311	9.37161		9.219	9.20049	9.06614	8.99107	9.13241	9.30048
ACP2	53	8.18551	8.28675	8.59256	8.17042	11.3383	11.3039	10.4774	10.0336	11.0159	9.69103	11.3632	11.4345	10.527	10.1939	10.4178	11.3575	8.87956	8.924	11.1451	11.1378		8.29682	8.18029	8.62759	8.79535	10.4591	10.5671	9.79849	8.95213	9.73863	9.02751	10.0897	11.3482	10.6645	9.97106	9.84882	10.6469	8.64073	8.76716	10.5118	10.6441		9.6538	10.2699	10.2296	10.2095	10.4438	10.9922
ACP5	54	9.99139	9.9658	10.1537	9.14505	11.346	9.91154	10.6496	10.0589	10.3213	11.6346	9.16624	12.5052	12.1484	12.0036	10.0489	9.45882	10.4692	10.7115	9.75734	9.52401		9.34744	9.0775	8.92024	8.36456	11.0473	9.41486	9.70357	9.20894	9.6298	10.5583	8.85093	12.0862	12.49	11.2327	8.34984	8.16634	9.35739	9.67751	7.84365	8.06524		8.11958	8.08959	9.12418	7.76803	8.98647	8.00766
ACTA2	59	7.90784	7.8833	7.99551	7.76051	7.52138	7.56602	8.36429	7.45072	8.17516	8.17742	8.08981	7.84431	7.85808	7.63824	7.74237	7.9096	7.87194	7.427	7.67059	7.63957		7.80925	8.43353	8.07613	7.81591	7.3918	7.61897	7.99498	7.5665	7.9374	8.47146	7.73038	7.94853	7.89071	7.80064	7.79128	7.75704	7.69559	7.59747	7.50152	7.57444		7.52563	7.88821	7.55233	7.64107	7.38993	7.57331
ACTG1	71	12.8309	12.9064	12.7925	12.6544	12.4233	12.8908	12.7293	12.6734	12.6555	12.532	12.745	12.3416	12.563	12.6407	13.2804	13.0467	12.4506	12.7507	13.0315	12.6529		12.1631	12.1252	12.3431	11.9661	11.5702	11.9229	12.02	11.6302	11.6655	12.0028	11.9069	11.7872	12.5149	11.9232	12.4234	12.0814	11.9821	11.9633	11.921	11.6907		13.2086	12.9233	13.0763	12.887	12.4654	12.5025
ACTN4	81	8.72925	9.037	9.28239	9.31287	8.95592	8.73516	8.91641	9.00952	8.97984	9.38399	8.96566	8.80693	8.74356	9.21428	9.07638	9.00908	9.22104	9.53646	9.15031	9.0306		9.54003	9.34282	9.53439	9.77411	9.89565	9.4732	9.49276	9.59163	9.76763	9.57237	9.73497	9.46305	8.76266	9.75046	9.73277	9.59898	9.40884	9.5509	9.99139	9.8719		8.85304	8.68033	9.05011	9.00052	9.03212	9.20945
ACTN1	87	9.94294	9.75195	10.1905	9.87629	9.04257	8.61486	8.88907	9.51351	9.24868	9.79487	8.73683	8.97484	8.95569	9.34374	10.5605	9.52282	9.53266	9.70939	10.6469	9.8188		10.0922	10.1378	10.2085	9.59059	9.20171	8.56451	8.6877	9.44445	10.3369	9.79248	9.63687	8.60522	9.10827	9.16624	10.1698	9.85106	9.61475	9.55702	10.6739	9.88129		11.0309	11.0081	11.5344	10.9516	10.5338	9.7689
ACVR1	90	9.20171	9.10548	9.02161	9.08077	9.05107	8.81587	9.13538	9.24441	8.87362	9.41187	8.82027	8.93081	9.1581	8.91027	9.5549	9.0864	9.35444	9.27163	9.23397	9.39705		9.05155	9.05273	9.00279	8.98581	9.08168	8.93812	9.01028	8.99883	8.89145	9.06769	8.96119	8.90312	9.20848	8.91809	9.31223	9.07052	8.98199	8.94721	9.04474	9.28739		9.99546	9.93845	9.98134	9.89565	9.815	9.4157
ACVR1B	91	7.16847	7.20525	7.1777	7.17011	7.21598	7.20074	7.2132	7.1925	7.22897	7.18822	7.21859	7.17707	7.17266	7.21284	7.2289	7.19067	7.18859	7.19132	7.19684	7.22203		7.33423	7.29089	7.32437	7.29579	7.30395	7.26751	7.29405	7.29061	7.34579	7.33115	7.34787	7.25674	7.20923	7.24543	7.33811	7.3244	7.30042	7.30114	7.34319	7.32619		7.23794	7.25864	7.23581	7.28358	7.24093	7.20711
ACVR2A	92	7.50757	7.38148	7.27961	7.37472	7.32052	7.36218	7.37068	7.37956	7.44282	7.33035	7.33185	7.32245	7.34321	7.29413	7.32419	7.32752	7.50804	7.37722	7.41476	7.4627		7.33979	7.30453	7.26363	7.25892	7.27483	7.23984	7.26992	7.26514	7.28154	7.24835	7.26315	7.2487	7.33511	7.24812	7.24987	7.26734	7.25109	7.26839	7.2694	7.31024		7.33823	7.20401	7.27777	7.27103	7.18697	7.28976
ACVRL1	94	7.17506	7.19971	7.25163	7.211	7.22085	7.19753	7.28315	7.24685	7.18609	7.22958	7.2937	7.31488	7.19094	7.22706	7.38132	7.30374	7.22275	7.26575	7.50748	7.32715		7.94168	8.02873	8.16202	8.19933	8.0658	7.99723	8.36819	8.26501	8.19541	8.00881	8.44292	7.94683	7.2481	8.3525	8.43046	8.66404	8.15893	8.18523	8.82384	8.5335		7.2919	7.44479	7.57457	7.53416	7.85112	7.65284
ACY1	95	7.50061	7.53906	7.44725	7.4447	7.7715	7.67713	7.46825	7.49761	7.48073	7.677	7.40323	8.12202	7.92891	8.00881	7.63812	7.51555	7.53743	7.60381	7.43429	7.61825		8.37941	8.24717	8.20741	8.33168	8.29834	8.22054	8.18437	8.48171	7.96697	8.23988	8.11525	8.6338	7.97166	8.69629	8.24797	8.2075	8.43518	8.28233	8.00777	8.08613		7.42355	7.40958	7.33503	7.29234	7.59217	7.46985
ACYP1	97	7.44613	7.38039	7.41092	7.42144	7.37798	7.35637	7.38218	7.3427	7.43935	7.40389	7.36696	7.39231	7.39742	7.40514	7.48704	7.43879	7.48126	7.41566	7.43246	7.49298		7.48565	7.38512	7.51598	7.47671	7.4447	7.45268	7.46742	7.50518	7.53541	7.47842	7.4497	7.41264	7.39369	7.38895	7.55511	7.46183	7.59277	7.50064	7.47266	7.41403		7.53569	7.4332	7.5027	7.45385	7.46833	7.4569
ACYP2	98	7.46995	7.45926	7.42707	7.42071	7.43981	7.49316	7.35853	7.28764	7.34155	7.32604	7.40658	7.47698	7.50532	7.43111	7.37766	7.41319	7.36055	7.38587	7.33625	7.3251		7.50655	7.48082	7.41364	7.49693	7.4076	7.45423	7.35314	7.35222	7.33137	7.33749	7.4251	7.38612	7.58846	7.44558	7.32215	7.3421	7.37454	7.4009	7.26244	7.30496		7.40332	7.301	7.30939	7.33901	7.36211	7.3851
ADA	100	9.49276	9.80541	9.50321	9.62872	12.4026	13.0139	11.9973	12.248	12.1667	10.2546	12.9967	12.021	10.6915	10.148	10.6944	12.928	10.1557	9.83569	12.7617	12.5328		8.304	8.6147	8.80712	9.39876	10.8038	11.4708	11.1556	10.3573	10.6127	8.72751	11.53	10.8305	10.6296	8.81516	9.97971	11.2037	8.39917	9.12342	11.1502	11.0129		10.7456	11.9466	11.1085	11.7001	11.2201	12.245
ADAM10	102	8.03637	7.87356	7.73604	7.80196	7.86262	7.82981	7.72955	7.68893	7.65404	7.73045	7.77804	7.65103	7.64375	7.57464	8.10345	7.80403	7.82076	7.609	7.94195	7.83201		7.77636	7.83607	7.63856	7.67896	7.64091	7.74045	7.60802	7.57675	7.61522	7.65211	7.56804	7.61048	7.57909	7.41136	7.78228	7.72955	7.60182	7.5687	7.74713	7.72588		8.516	8.48541	8.52729	8.36503	8.09057	7.90629
ADAR	103	8.52141	8.56642	8.44107	8.39631	9.25084	9.07951	9.90902	8.68865	9.5509	8.75419	10.1198	8.94678	9.77482	9.21487	8.73129	9.6614	8.65464	8.5538	8.7785	8.78081		8.5304	8.49975	8.33868	8.5377	8.89226	8.92197	9.0048	8.51958	9.08483	8.7346	9.16273	8.86931	9.57012	8.75568	8.82007	8.99268	8.6237	8.67767	8.79986	8.70274		8.65355	8.9061	8.36979	8.29834	8.83213	9.26615
ADARB1	104	7.13383	7.1468	7.12406	7.20922	7.15777	7.14615	7.18093	7.16438	7.15763	7.15802	7.20535	7.12926	7.12142	7.14988	7.22043	7.1835	7.18546	7.13999	7.18329	7.24108		7.15338	7.16112	7.15343	7.1109	7.16276	7.12479	7.18635	7.22604	7.15241	7.15774	7.17958	7.11846	7.15189	7.16723	7.2127	7.23339	7.14632	7.20474	7.22856	7.17001		7.18961	7.43925	7.27375	7.32935	7.47123	7.60972
ADCY3	109	8.04133	8.21378	8.12953	7.80396	8.01274	7.74036	7.72297	7.81914	8.1248	7.99128	7.57137	8.72014	8.74569	8.90588	8.06189	7.73831	8.35279	8.5538	7.93385	8.12192		8.24717	7.79853	8.23615	7.85024	8.01134	7.77142	7.93562	8.19224	8.22489	8.20629	8.08406	8.81247	9.03724	8.72831	7.80496	7.93594	8.52544	8.58208	7.95419	8.07088		8.16468	7.49993	7.95052	7.66601	7.61148	7.99311
ADCY6	112	7.22232	7.26693	7.28496	7.23419	7.18005	7.18302	7.1791	7.21711	7.20247	7.1979	7.18566	7.16353	7.19831	7.22286	7.19383	7.17403	7.25351	7.3574	7.26274	7.16558		7.21326	7.20213	7.18997	7.18993	7.18968	7.20891	7.17949	7.17592	7.20885	7.18447	7.19532	7.18517	7.23294	7.19822	7.23777	7.19111	7.21845	7.16343	7.19945	7.17945		7.17473	7.18729	7.17912	7.17588	7.1913	7.16619
ADCY7	113	8.81516	8.82511	8.64504	8.70146	8.46344	8.45068	9.09087	8.9051	8.76526	8.94763	9.09243	8.40996	8.63366	8.86893	8.73554	8.8308	9.052	8.80876	8.82958	8.73302		8.38486	8.29981	8.30339	8.29087	8.04046	8.07466	8.27793	8.2285	8.52202	8.63446	8.37189	8.25833	8.72712	8.27153	8.16421	8.28243	8.56504	8.50762	8.21871	8.06018		8.38854	8.10375	8.34297	8.46641	7.93325	7.8748
ADCY9	115	7.41464	7.49481	7.54694	7.53134	7.34775	7.30378	7.35937	7.43488	7.54835	7.78035	7.29829	7.42154	7.59247	7.58368	7.49384	7.37385	7.75169	7.56146	7.38593	7.34665		7.30972	7.43517	7.3355	7.45309	7.31636	7.30972	7.34522	7.34966	7.52011	7.56739	7.3259	7.42045	7.63246	7.35182	7.58864	7.40385	7.50689	7.47112	7.38403	7.36255		7.32607	7.35669	7.29513	7.31334	7.34574	7.27169
ADD2	119	7.17743	7.1942	7.22726	7.2025	7.2345	7.21496	7.2345	7.17746	7.23076	7.22192	7.20266	7.2271	7.25281	7.21858	7.20263	7.19295	7.19885	7.21989	7.20044	7.18539		7.23712	7.1855	7.17552	7.22687	7.20222	7.24057	7.1947	7.1926	7.19687	7.27875	7.19132	7.21598	7.21248	7.24781	7.2127	7.22203	7.22685	7.18754	7.23442	7.20378		7.17061	7.19163	7.17505	7.20574	7.20352	7.24684
ADD3	120	7.31641	7.30116	7.20566	7.26036	7.29935	7.2092	7.25074	7.29989	7.22853	7.27293	7.24403	7.2708	7.21546	7.24852	7.11568	7.20202	7.27425	7.25216	7.23986	7.23352		7.61506	7.64303	7.47979	7.56351	7.71536	7.53635	7.57561	7.55582	7.35637	7.32273	7.42336	7.3528	7.24549	7.32268	7.2862	7.35933	7.38709	7.41721	7.46481	7.38572		7.19852	7.20402	7.15253	7.14983	7.23862	7.20792
PLIN2	123	8.91785	9.4372	9.5588	8.86813	9.26704	9.25963	8.65365	8.98226	9.11571	10.7624	9.0974	10.7505	11.7964	10.7254	8.53635	9.39969	9.47135	9.53916	8.45808	8.98325		8.21188	8.3415	8.92245	8.21261	8.62625	8.37289	8.46721	8.29599	8.41978	9.39165	8.54318	9.88936	12.1431	9.59151	8.44275	8.55872	8.52756	8.85891	8.49381	8.41823		8.07288	8.84344	8.82456	8.53497	9.01361	8.74685
ADH1A	124	7.18039	7.20451	7.1457	7.24075	7.19124	7.17255	7.18698	7.17437	7.19609	7.20146	7.20535	7.21237	7.16066	7.21752	7.21798	7.18193	7.18211	7.19393	7.20696	7.1884		7.12009	7.13087	7.22721	7.24661	7.16065	7.19932	7.16145	7.17756	7.17619	7.21269	7.17683	7.17456	7.22495	7.17838	7.21178	7.16085	7.22685	7.17769	7.22751	7.10178		7.19852	7.13665	7.14041	7.22109	7.17711	7.1897
ADH5	128	7.39202	7.41646	7.35658	7.34535	7.40095	7.53515	7.40083	7.35015	7.39599	7.35761	7.36236	7.38881	7.47617	7.37007	7.38358	7.383	7.35031	7.32815	7.34398	7.35885		7.33722	7.43803	7.34132	7.35766	7.44752	7.42087	7.38626	7.31207	7.34551	7.44218	7.31785	7.42264	7.47112	7.29944	7.34871	7.36538	7.39019	7.35703	7.32432	7.42581		7.37937	7.43813	7.4	7.49463	7.38088	7.44489
ADK	132	8.17947	8.1003	8.66219	8.05196	7.70088	7.5461	7.54226	7.38786	7.47182	7.41264	7.44398	7.47676	7.58864	7.81839	7.47248	7.62128	7.81374	7.89215	7.33673	7.43473		7.84347	8.00824	8.28591	7.88525	7.83566	7.594	7.61155	7.53358	7.71898	7.5178	7.59103	7.47412	7.52949	7.6458	7.47879	7.87903	7.68474	7.89454	7.43053	7.51234		7.45225	7.26624	7.59342	7.32062	7.35272	7.21494
ADM	133	9.00204	8.42909	8.97171	8.79845	10.4262	10.5854	10.8684	11.0114	11.3383	9.46972	11.4501	9.92181	9.11501	8.93154	11.681	11.3324	9.33692	8.86731	12.102	11.6368		7.81032	7.82227	8.15533	8.58983	8.96057	9.61203	10.0039	8.5948	9.14505	8.43976	10.233	9.05489	9.11075	8.52285	10.3533	10.1312	8.13645	8.15041	10.6863	10.4438		12.0767	12.6157	12.119	12.4613	11.6925	12.3916
ADORA2A	135	7.35182	7.38975	7.31206	7.40754	8.86788	9.14025	8.04803	8.47087	8.49438	7.33028	9.06135	8.00552	7.30293	7.30903	8.61843	9.27937	7.40644	7.52324	9.38043	9.44947		7.35017	7.32685	7.32668	7.75004	8.64522	8.94071	8.53955	7.98399	7.81457	7.32521	9.27573	8.37855	7.3051	7.36344	9.58176	9.32111	7.44024	7.42656	10.1005	9.92895		9.92224	10.2885	9.88634	10.1964	9.79248	10.2095
ADORA2B	136	7.88834	7.81274	7.87957	8.4369	7.20173	7.24822	7.33849	7.4632	7.417	7.9575	7.21118	7.62966	7.84439	8.39917	7.62938	7.24306	7.81189	8.00975	7.22097	7.29064		8.33168	8.15883	8.95652	8.53176	7.2896	7.21199	7.33884	7.5627	7.28229	7.66496	7.20559	7.94189	7.96405	9.20584	7.46578	7.2707	7.51102	8.55868	7.57578	7.55398		7.28292	7.22882	7.28306	7.2114	7.20278	7.18203
ADORA3	140	7.99031	7.96218	8.00283	7.99239	7.64551	8.44667	8.48026	8.09301	7.42251	7.71594	7.67676	8.13103	9.21084	8.88691	7.49687	8.04428	7.95526	8.13475	7.81351	7.61107		7.54662	7.53697	7.65286	7.45677	7.22396	7.62255	7.63465	7.3966	7.47148	7.48118	7.31457	7.62623	9.12738	8.32862	7.18062	7.34517	7.45179	7.75906	7.19891	7.19266		7.2685	7.24216	7.26305	7.32567	7.20429	7.28392
ADPRH	141	7.56635	7.67464	7.78815	7.6085	7.83429	7.50365	8.05375	7.64086	7.5132	7.86609	7.98428	7.74734	7.69937	7.76174	7.98208	7.97841	7.58834	7.79136	8.0658	7.80156		7.62878	7.66169	7.71099	7.59614	7.90026	7.52303	7.86731	7.50081	7.47773	7.77251	7.73401	7.92438	7.70308	7.80324	7.7583	7.81533	7.63816	7.67586	7.86047	7.7897		7.99895	7.98849	8.09933	7.83222	8.25299	7.97543
PARP4	143	10.6139	10.232	10.4764	10.0257	10.557	10.2179	10.7663	10.5054	10.6365	10.3852	10.4488	10.5949	10.3299	10.4119	9.94442	10.2417	10.4995	10.2205	10.1547	9.99751		10.4844	10.0831	10.3222	9.96929	10.5658	10.3763	10.5765	10.4856	10.6835	10.2358	10.5361	10.5325	10.3401	10.3597	10.1144	10.277	10.2994	10.4909	10.1613	10.0129		10.1358	9.45401	9.89771	9.69639	10.0965	9.98617
ADRA2A	150	7.23515	7.19574	7.2085	7.20409	7.30858	7.30743	7.29421	7.238	7.30611	7.19669	7.26461	7.2919	7.26722	7.31396	7.27511	7.28583	7.23695	7.17638	7.2435	7.2656		7.22535	7.27044	7.2645	7.21127	7.26312	7.20659	7.20804	7.22941	7.22619	7.24623	7.1787	7.25855	7.28867	7.27731	7.25261	7.22036	7.25494	7.24795	7.22144	7.23618		7.26023	7.226	7.26285	7.26749	7.21914	7.26375
ADRA2B	151	7.29601	7.30638	7.30869	7.27095	7.32062	7.28157	7.2701	7.26998	7.22411	7.27193	7.31188	7.27965	7.24622	7.29729	7.29007	7.27622	7.23153	7.25797	7.23616	7.24108		7.33179	7.22598	7.25274	7.22385	7.27418	7.23302	7.24959	7.25517	7.24295	7.3122	7.2768	7.25924	7.25315	7.22127	7.25431	7.25311	7.23889	7.26089	7.29054	7.25153		7.30025	7.30301	7.2844	7.29877	7.2767	7.28972
ADRBK2	157	7.2152	7.22496	7.316	7.20409	7.22832	7.19574	7.19379	7.18814	7.17655	7.28847	7.17056	7.23734	7.25361	7.2388	7.17456	7.31055	7.23337	7.17212	7.18329	7.24197		7.1675	7.18992	7.19191	7.26327	7.21834	7.22718	7.16427	7.20691	7.18838	7.194	7.20394	7.22249	7.23782	7.1942	7.21358	7.20917	7.20694	7.19705	7.23554	7.16908		7.21681	7.18114	7.19381	7.1692	7.27047	7.1976
ADSL	158	10.1653	10.1676	10.231	10.1496	10.1312	10.2476	9.85038	9.79328	10.3369	10.0956	9.84429	10.3735	10.0493	10.2031	10.3193	10.2105	10.1039	10.1056	10.0112	10.2953		10.3401	10.4732	10.5007	10.2349	10.6739	10.2885	10.3412	10.1762	10.3953	10.2595	10.3162	10.4869	10.2379	10.3619	10.48	10.3003	10.1994	10.2824	10.314	10.3919		9.81185	9.70792	9.83415	9.75516	9.84352	9.75839
ADSS	159	8.93876	8.80496	8.98217	8.91629	9.12042	9.14958	9.0055	9.5076	8.62788	8.69927	8.88729	8.63162	8.4889	8.46251	9.39891	8.7907	9.38911	8.74129	8.68159	8.85975		8.82585	8.75919	8.82967	8.78166	9.09104	8.84135	8.97757	8.98037	8.55802	8.62197	8.74249	8.5535	8.52218	8.35917	8.96022	8.67619	8.83925	8.52955	8.39699	8.55033		9.42846	9.39116	9.68515	9.24528	9.8737	9.31371
AP2A2	161	7.55738	7.48671	7.76556	7.51623	7.4723	7.57926	7.67395	7.54363	7.33319	7.94489	7.52704	7.5883	7.81738	7.73987	7.49633	7.56602	7.83595	7.67512	7.62358	7.56408		7.46056	7.34695	7.43423	7.40675	7.30417	7.34804	7.39462	7.42854	7.37559	7.51578	7.37199	7.4387	7.91245	7.53023	7.44186	7.419	7.54984	7.55895	7.44226	7.48563		7.39303	7.27683	7.37675	7.31193	7.36391	7.31136
AP1G1	164	7.94632	7.86738	7.73	7.84888	7.81816	7.78207	7.71666	7.72075	7.81329	7.66513	7.76343	7.71068	7.6708	7.63888	7.81546	7.75701	7.65437	7.68502	7.71488	7.69357		7.98298	7.9525	7.68915	7.76895	7.71261	7.73194	7.73565	7.6516	7.76291	7.73635	7.7353	7.7094	7.61538	7.54459	7.71141	7.69715	7.66186	7.74569	7.6503	7.6916		7.96988	7.98295	7.84094	7.87277	7.72443	7.71123
AEBP1	165	7.12603	7.14006	7.1855	7.12669	7.15012	7.19051	7.13678	7.16361	7.14672	7.16999	7.17614	7.11883	7.14061	7.17283	7.13719	7.19295	7.13165	7.19799	7.1678	7.16703		7.20646	7.18187	7.16557	7.16389	7.2059	7.14097	7.16145	7.19189	7.1415	7.21093	7.14867	7.1907	7.15387	7.18722	7.16049	7.27867	7.18896	7.16676	7.15682	7.15783		7.14766	7.18903	7.15332	7.19274	7.17958	7.19549
AES	166	8.54878	8.58368	8.52792	8.67868	8.60291	8.40218	8.82327	8.5826	8.67993	8.84908	8.77369	8.91885	9.1615	9.27674	8.45645	8.37496	8.72074	8.75012	8.54944	8.29495		8.94528	8.76576	8.79747	9.06009	8.88083	8.69888	8.82664	8.92343	9.02644	9.09236	8.96153	9.20523	9.25596	9.42405	8.55296	8.49176	8.92808	9.12467	8.56896	8.28945		8.24499	8.29996	8.2187	8.45984	8.53325	8.19219
AFG3L1P	172	7.21616	7.21742	7.22169	7.22386	7.22159	7.19401	7.20395	7.23897	7.23394	7.19854	7.20864	7.15766	7.18996	7.19171	7.21626	7.20038	7.1848	7.22615	7.2285	7.20658		7.1572	7.21879	7.24149	7.22534	7.17869	7.2038	7.20768	7.21882	7.23758	7.22643	7.22199	7.20161	7.19793	7.17388	7.15493	7.16934	7.24453	7.20688	7.19698	7.21601		7.19369	7.19585	7.23889	7.17411	7.15062	7.17036
AFM	173	7.14782	7.09077	7.13712	7.15041	7.14533	7.11883	7.18093	7.18207	7.11303	7.12226	7.08373	7.1122	7.16654	7.09885	7.06679	7.14568	7.13165	7.09976	7.1821	7.18539		7.17544	7.14681	7.16075	7.12789	7.14307	7.11301	7.10401	7.11947	7.13445	7.1586	7.11535	7.06424	7.1197	7.13751	7.28105	7.16185	7.15522	7.12246	7.12285	7.16506		7.14283	7.09406	7.13149	7.15135	7.12212	7.11772
AGER	177	7.2335	7.23167	7.23352	7.21557	7.2093	7.21588	7.22062	7.26561	7.26368	7.25028	7.28841	7.24208	7.24682	7.18995	7.21457	7.2081	7.2487	7.23581	7.2279	7.27258		7.22858	7.18679	7.19404	7.25213	7.20499	7.18266	7.19941	7.25091	7.25627	7.23231	7.23898	7.22907	7.23346	7.23028	7.22597	7.20345	7.22346	7.26333	7.26182	7.25037		7.20763	7.20553	7.21969	7.24086	7.20497	7.22377
AGL	178	7.30152	7.239	7.24683	7.28881	7.31561	7.25848	7.24829	7.24033	7.23705	7.25796	7.25997	7.27974	7.29094	7.30733	7.27348	7.28936	7.29513	7.28022	7.24003	7.25813		7.28203	7.31789	7.26865	7.27174	7.41541	7.25939	7.2943	7.35445	7.259	7.24556	7.34956	7.31176	7.24444	7.28086	7.2566	7.24752	7.30642	7.27352	7.19768	7.22809		7.21156	7.21359	7.22256	7.24525	7.27178	7.27596
AGRP	181	7.16633	7.17123	7.18265	7.17247	7.18356	7.17563	7.18023	7.14079	7.16516	7.22042	7.15725	7.19302	7.20824	7.26369	7.19134	7.16508	7.16886	7.22357	7.17909	7.17357		7.27467	7.31392	7.22917	7.31667	7.18264	7.15994	7.18928	7.2695	7.29422	7.31658	7.18993	7.22544	7.29513	7.51764	7.18309	7.17932	7.28358	7.29681	7.18032	7.15367		7.19034	7.17939	7.1666	7.16466	7.18604	7.19598
JAG1	182	7.29287	7.35537	7.36526	7.42144	7.2964	7.21923	7.32521	7.37481	7.29668	7.38518	7.25981	7.34912	7.32395	7.41421	7.29067	7.23216	7.33089	7.29966	7.31658	7.34439		7.57058	7.54189	7.51085	7.8491	8.09667	7.80449	7.77226	7.59763	7.48834	7.64872	7.715	7.76653	7.3151	7.5565	7.64253	7.76809	7.56224	7.54773	7.70486	7.88312		7.25579	7.24345	7.34123	7.20399	7.52138	7.33341
AGTR1	185	7.20763	7.19574	7.19127	7.16999	7.21806	7.21923	7.18434	7.17901	7.18437	7.22391	7.2099	7.12456	7.2487	7.1574	7.18038	7.22766	7.20986	7.13537	7.2094	7.1821		7.22075	7.20766	7.21103	7.14852	7.20528	7.21306	7.21814	7.23943	7.19018	7.2246	7.19864	7.16305	7.22402	7.19251	7.17831	7.19954	7.20352	7.23917	7.25779	7.19238		7.2046	7.17585	7.1517	7.19818	7.21914	7.26888
AHCY	191	9.24619	9.7023	9.51509	9.44763	9.77342	9.82119	9.5172	9.03039	9.58511	9.66207	8.81479	10.1988	9.91968	10.2729	9.59094	9.33408	9.62593	9.73863	8.90078	9.36955		9.48851	9.99241	9.93888	9.99393	9.83804	9.7697	9.75046	9.78933	10.0282	10.1488	9.37567	10.2718	10.1926	10.2984	9.75771	9.87481	9.99951	10.0164	9.18899	9.4423		8.0689	7.97901	8.05751	7.86552	8.37337	8.62064
AHR	196	7.72028	7.61858	7.52649	7.59781	8.42623	8.04498	8.05218	7.70622	7.75698	7.4598	8.23772	7.71077	7.59198	7.41661	7.73702	8.01538	7.46839	7.38351	7.92902	7.80449		7.66036	7.59368	7.49618	7.66735	7.92038	7.90196	7.98757	7.62089	7.42624	7.37458	7.75111	7.61133	7.4347	7.43409	7.55721	7.78646	7.36277	7.38821	7.68248	7.7606		8.48604	8.56489	8.30742	8.05728	8.1471	7.93604
AIF1	199	12.268	12.3578	12.2546	12.2763	12.6446	12.604	13.1865	12.403	12.5439	11.9656	13.0728	12.3614	12.0387	12.5671	11.2647	12.8453	11.785	12.2044	12.9592	12.3299		12.0258	11.9273	12.1044	12.0081	12.0302	12.213	12.5864	11.816	11.923	11.9037	12.4146	12.262	11.8397	12.3754	10.6206	12.2104	11.7703	12.0691	12.118	11.5334		11.3912	11.9302	11.8779	12.2057	11.9052	11.5682
AK2	204	8.12542	8.15815	8.2404	8.27854	8.23623	8.46299	8.43675	8.22282	8.0403	8.14691	8.56731	8.44311	8.28108	8.26867	8.28302	8.23466	8.13891	8.15029	8.09197	8.13932		8.45222	8.44125	8.48103	8.56157	8.12986	8.41518	8.52337	8.50122	8.14519	8.53283	8.39448	8.39746	8.20241	8.61329	8.20122	8.37784	8.4528	8.54382	8.09043	8.08235		7.8368	7.75072	7.75493	7.7919	8.01509	8.15428
AK4	205	7.20521	7.16854	7.15867	7.18746	7.30087	7.26651	7.2451	7.22523	7.45696	7.22593	7.23522	7.2636	7.17981	7.16158	7.3843	7.32538	7.19784	7.15843	7.27135	7.35655		7.21679	7.2168	7.21203	7.22482	7.27418	7.32523	7.23236	7.23116	7.2756	7.20659	7.26136	7.29752	7.18404	7.17095	7.35385	7.37063	7.17196	7.18574	7.32824	7.33592		8.12124	8.06437	8.17837	7.81551	7.7472	7.99468
AKT1	207	7.28575	7.26358	7.16891	7.32343	7.22832	7.3729	7.24888	7.25153	7.29274	7.18864	7.24967	7.19545	7.2373	7.27234	7.23261	7.23676	7.25017	7.18781	7.28795	7.28989		7.27316	7.23162	7.18146	7.3195	7.3658	7.24591	7.25932	7.23578	7.25585	7.26895	7.298	7.24985	7.22848	7.19334	7.22208	7.34436	7.23009	7.2351	7.23908	7.23618		7.2373	7.30777	7.22118	7.21351	7.25005	7.28077
AKT2	208	7.24163	7.16928	7.19665	7.18486	7.28653	7.20626	7.25161	7.25031	7.28736	7.28066	7.24403	7.24825	7.23242	7.2652	7.25074	7.29271	7.19992	7.22965	7.28661	7.26817		7.24123	7.30941	7.21731	7.23737	7.29255	7.22622	7.30662	7.22676	7.23472	7.30382	7.24401	7.30938	7.21057	7.23972	7.26591	7.28049	7.30778	7.31701	7.24289	7.2619		7.25	7.26018	7.16799	7.2086	7.26367	7.21136
ALAD	210	8.65694	8.70733	8.75141	8.6135	8.18401	8.23386	8.47378	8.47572	8.11418	8.50242	8.21572	8.15683	8.5498	8.48023	8.15546	8.1371	8.49812	8.41739	8.10574	8.08138		8.30543	8.48204	8.4406	8.42328	8.29737	8.40718	8.41523	8.4585	8.26808	8.45096	8.22798	8.1755	8.53073	8.16202	8.10076	8.09955	8.28316	8.26388	7.99269	7.92455		8.13239	8.00966	8.07637	8.11779	8.04217	7.98566
ALAS1	211	7.31367	7.30351	7.32815	7.28028	7.39144	7.31077	7.33988	7.30288	7.54205	7.30262	7.34678	7.52646	7.36081	7.42496	7.55402	7.41673	7.3828	7.36744	7.36836	7.42826		7.34781	7.3227	7.39658	7.35175	7.3542	7.39196	7.30905	7.30375	7.44623	7.3776	7.33851	7.44881	7.38415	7.40574	7.58369	7.43197	7.41554	7.39622	7.4195	7.40477		7.68473	7.57005	7.59887	7.48261	7.57695	7.53693
ALAS2	212	7.1816	7.18477	7.21667	7.195	7.20723	7.25695	7.16293	7.22523	7.19529	7.18368	7.23039	7.20277	7.15336	7.16065	7.25495	7.20116	7.26372	7.20216	7.1797	7.2345		7.21107	7.18769	7.16808	7.14515	7.22955	7.2391	7.20429	7.25392	7.21277	7.18951	7.19763	7.24455	7.21248	7.17655	7.21928	7.23969	7.17992	7.19705	7.19393	7.18424		7.17695	7.11432	7.14826	7.23027	7.27834	7.20469
ALB	213	7.44556	7.53048	8.11376	7.96121	7.3071	7.30814	7.30969	7.56508	7.37293	7.9152	7.33974	7.28808	8.00538	8.50826	7.37671	7.29881	8.15138	8.12841	7.36194	7.48795		7.24728	7.37535	7.33105	7.3612	7.2671	7.22467	7.29201	7.29553	7.29688	7.43437	7.35272	7.30822	8.14331	7.70437	7.40744	7.30544	7.48281	7.42828	7.39894	7.43453		7.30717	7.33178	7.50611	7.35745	7.28196	7.27558
ALCAM	214	9.49346	9.68664	8.95994	9.52431	9.29167	8.78551	8.74086	8.70217	8.57304	9.80359	8.31926	9.2601	9.60758	9.45306	9.7071	8.77394	9.77303	9.7649	9.09878	9.39824		8.69629	8.54224	8.23615	8.20667	8.37265	8.52343	8.17161	8.6602	8.32839	9.01649	8.01011	8.54797	9.58586	9.04435	8.62048	8.44032	9.08416	8.68483	8.06213	8.50439		9.36671	8.9061	9.14655	8.55365	10.2151	9.48974
ABCD1	215	7.56964	7.52371	7.58317	7.67986	7.74535	7.79303	7.75044	7.84055	7.97466	8.04	7.97929	7.83125	8.10085	7.92587	8.28675	8.0593	7.89712	7.87091	8.27244	8.06901		7.52387	7.40092	7.50266	7.57024	7.57748	7.68079	7.55392	7.6798	7.76409	7.76356	7.70785	7.74095	8.20121	7.89146	7.9767	7.8348	7.65129	7.65911	7.92668	7.8355		7.75728	7.71916	7.75134	7.63722	7.79627	7.7391
ALDH1A1	216	7.94911	8.28675	7.82554	7.77135	9.47444	8.67568	8.09362	8.23362	9.36815	8.88887	8.06437	8.87995	10.5783	10.1207	7.54998	8.75317	7.77472	7.88278	7.55076	7.87166		9.12243	10.7319	8.78351	10.5169	10.3543	10.9621	9.71434	10.0917	9.9884	9.61345	9.82765	9.70939	10.6001	9.74234	7.71999	9.48016	8.37265	9.69103	7.96809	8.2077		7.38629	7.40958	7.41099	7.36749	8.06702	8.31647
ALDH2	217	10.6877	10.4532	10.8205	10.6258	11.7685	10.6509	11.0488	11.1819	10.756	10.7792	11.0036	10.7679	10.9643	11.3918	9.54131	10.6392	10.4663	10.3451	10.2413	10.3003		11.1802	11.2037	11.2852	11.3482	12.0894	11.0276	11.487	11.53	11.4688	11.314	11.8437	11.0694	10.9871	11.8938	10.3252	11.0284	11.1085	11.0443	11.0005	10.5078		8.80294	8.91773	8.94632	9.35107	10.7763	10.6358
ALDH1B1	219	7.27419	7.43637	7.33937	7.38822	7.33069	7.40077	7.33119	7.30646	7.3557	7.29901	7.25544	7.26629	7.31854	7.31482	7.34658	7.34565	7.33349	7.37374	7.31893	7.40531		7.26258	7.42367	7.42668	7.40184	7.36038	7.3834	7.32759	7.41279	7.2891	7.30062	7.27865	7.27361	7.28576	7.31282	7.2945	7.39214	7.38202	7.32017	7.25068	7.33007		7.30481	7.24738	7.22223	7.21923	7.27488	7.28648
ALDH3B1	221	7.3157	7.28752	7.23579	7.27014	7.28702	7.34445	7.33686	7.25326	7.33825	7.28508	7.24911	7.28995	7.29007	7.27757	7.33426	7.31433	7.26372	7.25882	7.30012	7.22579		7.3486	7.34241	7.32668	7.30468	7.29777	7.30729	7.2629	7.26838	7.35637	7.34596	7.27109	7.30822	7.2196	7.25082	7.26591	7.31621	7.29822	7.29782	7.29158	7.27566		7.41725	7.30706	7.29125	7.30814	7.31444	7.24684
ALDH9A1	223	10.702	10.7709	10.7089	10.4677	11.102	11.0457	11.1995	10.8856	11.1136	10.8805	10.9777	11.6368	10.8916	10.8084	10.8916	10.9401	10.8278	10.8334	10.832	11.0342		10.8789	11.0144	11.0095	10.7889	11.1037	11.3195	11.3806	10.9906	11.3213	11.1395	11.209	11.5561	10.9335	10.9844	11.2291	11.2852	11.102	11.1802	11.4806	11.3118		11.0036	11.2377	11.0917	11.1293	11.2669	10.7346
ALDH3A2	224	8.33476	8.40245	8.43296	8.47869	7.99761	8.029	7.92117	7.89703	8.53274	8.6343	7.6989	9.09536	8.68053	8.59155	8.07025	8.03323	8.52062	8.58289	7.70217	8.15463		8.61388	8.34842	8.60139	8.51246	7.9896	8.34013	7.99184	8.19921	8.67452	8.73497	8.00663	9.01212	8.81479	8.3755	8.12281	8.02382	8.62906	8.64016	7.65816	8.12249		7.96788	7.62795	7.99059	7.76208	7.53996	7.50972
ALDOA	226	8.94918	9.02453	9.11353	9.07368	9.14934	9.20624	9.03637	9.05214	9.2455	9.24657	9.22838	9.37036	9.07379	9.07571	9.54683	9.23786	9.12654	9.16548	9.31807	9.23139		9.32801	9.25746	9.3687	9.35869	9.34711	9.35695	9.36394	9.30608	9.38566	9.43832	9.35564	9.47247	9.07589	9.16189	9.63357	9.48064	9.38135	9.3986	9.46624	9.34232		9.22536	9.22139	9.26881	9.32455	9.5196	9.51366
ALDOC	230	7.95115	7.86935	7.87281	8.29275	8.59985	9.26331	8.41553	8.79986	8.52464	8.0236	9.26059	7.91359	7.81274	8.03753	8.30375	8.48604	7.7551	7.725	8.47285	7.98986		8.12168	8.29435	8.20476	8.30223	8.34287	8.76023	8.24731	8.49599	8.28739	8.02891	8.45272	7.83595	7.71465	7.91659	8.17349	8.02349	7.88561	8.09351	7.71849	7.61354		8.81191	9.10082	8.18635	9.37792	9.28505	10.0897
AKR1B1	231	9.07864	9.76805	9.42667	9.43187	10.1418	9.14984	9.49787	9.32775	9.33462	9.16722	9.08998	11.3444	10.3607	10.5507	9.42429	9.0048	8.79455	8.93509	9.43501	9.03912		9.53646	10.1191	9.48356	9.71434	10.2446	9.7756	9.76062	9.46477	9.5955	9.28106	9.68791	11.2431	10.5007	10.4764	8.81587	8.93612	9.31647	9.466	9.06905	8.88801		10.2213	11.2072	10.5987	10.502	11.0871	10.935
ALK	238	7.27609	7.20363	7.2474	7.26733	7.32379	7.34245	7.27405	7.30521	7.25005	7.24476	7.29051	7.34976	7.60808	7.52354	7.28941	7.18269	7.29063	7.32715	7.23363	7.28605		7.28165	7.49533	7.32562	7.31546	7.36087	7.31991	7.3297	7.2919	7.3333	7.24068	7.24772	7.32274	7.71321	7.60983	7.24038	7.35245	7.283	7.41721	7.2441	7.24964		7.23156	7.23865	7.25235	7.17825	7.28976	7.37916
ALOX5	240	9.18668	9.39017	9.26519	9.08308	8.96573	8.76286	9.25789	9.47646	8.81046	8.00331	9.22458	8.67786	9.0936	9.19896	8.43819	9.10816	8.75221	8.76811	9.29787	9.04772		10.217	10.2628	10.2539	10.2465	10.0986	9.7075	10.0129	10.235	10.1497	10.0238	10.1019	9.59299	9.16715	10.0407	9.69263	10.0714	10.1478	10.0122	10.1347	9.78837		8.62059	8.92547	9.01009	9.34857	9.14325	8.62718
ALOX5AP	241	9.96483	9.98428	9.93346	10.5078	9.98477	9.58646	11.1153	11.3424	9.42248	8.65769	10.2183	9.03931	9.20037	10.2196	12.1796	10.6994	10.2536	10.0164	12.5649	9.92181		12.4026	12.5287	11.9019	11.5997	12.7396	10.6127	12.3163	12.3705	12.6237	11.6588	12.3878	10.3793	8.60796	12.062	12.3096	12.3543	11.9235	12.0125	12.8909	11.0759		12.7907	11.774	12.873	11.5203	12.5607	11.3444
ALOX15	246	7.166	7.2083	7.23464	7.18907	7.25222	7.21496	7.25074	7.21677	7.21848	7.28154	7.24297	7.22064	7.20378	7.20799	7.24069	7.21141	7.18323	7.20998	7.18094	7.2811		7.1915	7.18253	7.23738	7.16302	7.19466	7.23861	7.24419	7.25713	7.17169	7.194	7.14306	7.22612	7.21057	7.21354	7.22944	7.2799	7.18771	7.2168	7.14989	7.25822		7.21997	7.17308	7.23329	7.19732	7.24808	7.21744
ALOX15B	247	7.19496	7.10149	7.11567	7.12909	7.50276	7.21325	7.24814	7.20253	7.51169	7.17972	7.29051	7.37258	7.1174	7.21546	7.15801	7.33407	7.12866	7.15299	7.19196	7.22072		7.16988	7.19218	7.12924	7.12789	7.19195	7.11617	7.09842	7.17533	7.18052	7.12123	7.19669	7.25106	7.18697	7.1535	7.15225	7.10356	7.14632	7.13967	7.1707	7.10517		7.4856	7.27499	7.19752	7.11211	7.31207	7.30322
ALPL	249	7.1967	7.19888	7.19212	7.19338	7.21923	7.14458	7.16408	7.18597	7.15031	7.11525	7.13868	7.13276	7.14651	7.15851	7.16097	7.16472	7.21086	7.18489	7.1797	7.15842		7.18273	7.22679	7.20424	7.16058	7.19604	7.18255	7.19143	7.13533	7.19781	7.16145	7.15064	7.18904	7.16078	7.26713	7.14533	7.22516	7.14632	7.16956	7.46481	7.44345		7.27072	7.19502	7.16979	7.2114	7.22411	7.23355
ALPP	250	8.91051	8.59785	9.37904	8.80275	7.70894	8.82593	8.25165	9.35988	8.86686	8.90717	8.30194	8.15745	8.44532	8.22157	8.40839	8.58814	9.07513	9.52652	8.98282	9.63487		8.7996	8.00053	9.37634	8.75123	7.50881	8.73859	7.90249	9.3115	8.84996	8.74032	7.93604	8.09788	8.59648	8.24218	8.62332	8.66793	9.26975	9.45576	9.08214	10.3522		9.13848	9.56355	9.58264	9.42125	8.88887	9.13582
AMBP	259	7.1485	7.12849	7.15867	7.18324	7.19633	7.17753	7.16174	7.15412	7.18437	7.14118	7.18648	7.15055	7.15542	7.1739	7.18038	7.21459	7.19992	7.18269	7.1821	7.16379		7.1475	7.14887	7.18329	7.15321	7.20794	7.19456	7.1672	7.15004	7.18052	7.1949	7.16664	7.16116	7.17249	7.17095	7.18317	7.18721	7.1823	7.21834	7.11144	7.10622		7.11646	7.1333	7.23216	7.2086	7.17628	7.16961
AMD1	262	8.65789	8.79574	8.74284	8.62663	8.49908	8.5463	8.63198	8.21081	8.64681	8.16854	8.38344	8.16164	8.28549	8.19819	8.05185	8.35136	7.99599	8.14245	8.0715	7.98208		8.84662	9.05033	8.58927	8.83972	8.42875	8.61525	8.38	8.25061	8.7013	8.19553	8.31513	8.07288	8.1608	7.97382	8.02414	8.31554	8.09288	8.22339	8.02436	7.99772		8.22168	8.05554	8.11958	8.20309	8.1828	8.14462
AMELY	266	7.13516	7.14241	7.15556	7.23341	7.18265	7.21036	7.1519	7.1919	7.18941	7.21227	7.15794	7.17847	7.17451	7.17931	7.21798	7.16662	7.14529	7.12866	7.1821	7.15622		7.17049	7.14326	7.13243	7.14336	7.14065	7.21088	7.179	7.15761	7.15332	7.15117	7.14769	7.20902	7.17249	7.18896	7.14335	7.14336	7.16967	7.17332	7.25543	7.19343		7.19923	7.20866	7.18248	7.15763	7.15529	7.18415
AMFR	267	8.13202	7.7947	7.57199	8.14866	7.96921	7.88654	7.78948	8.00119	7.93963	8.13068	7.82859	8.2036	8.07408	7.63997	7.78739	7.7779	7.72525	7.97254	8.0517	7.90628		8.28396	7.88901	7.57571	8.17326	8.1142	8.13412	8.05248	8.12817	8.32434	8.31679	8.10929	8.36095	8.03044	7.66338	7.93039	8.02183	7.82786	8.29169	8.48018	8.08101		8.07077	7.85971	7.55254	8.09377	8.19592	8.10227
AMPD2	271	7.1586	7.13089	7.1324	7.14746	7.15012	7.14251	7.16961	7.17746	7.15227	7.1857	7.14039	7.14751	7.13369	7.19874	7.14521	7.18877	7.1609	7.1508	7.20819	7.21262		7.22657	7.18118	7.15179	7.18164	7.15511	7.21139	7.15321	7.15463	7.17704	7.18771	7.17683	7.17625	7.18404	7.13477	7.14829	7.16592	7.15196	7.21214	7.18673	7.17414		7.18961	7.18813	7.15504	7.21544	7.18689	7.13971
AMPD3	272	7.24223	7.39823	7.29211	7.27095	7.43057	7.33556	7.39095	7.32571	7.64475	7.26744	7.53455	7.40837	7.25946	7.28234	7.34222	7.30843	7.21696	7.24625	7.30218	7.34501		7.15462	7.19439	7.22201	7.21312	7.35726	7.35267	7.25828	7.2465	7.54262	7.21178	7.50336	7.32857	7.26749	7.21262	7.37146	7.32836	7.26786	7.19705	7.37707	7.3221		7.71268	7.99642	7.61727	7.6098	7.47303	7.41517
AMPH	273	7.16973	7.13631	7.13092	7.18746	7.19258	7.23001	7.19004	7.22324	7.23002	7.16311	7.21361	7.15754	7.17358	7.19655	7.14816	7.13397	7.17672	7.22782	7.19919	7.1328		7.21884	7.16182	7.15179	7.13629	7.18884	7.24057	7.196	7.20547	7.14241	7.22301	7.21479	7.15754	7.19279	7.19872	7.13631	7.16787	7.19236	7.20982	7.12402	7.2136		7.23958	7.37505	7.19752	7.17579	7.24542	7.1855
BIN1	274	8.26157	8.14264	8.37063	8.35987	8.04615	8.47023	8.42808	8.14438	7.95134	8.79019	8.24737	7.71677	8.26927	8.36599	8.80675	8.23534	8.18926	8.7018	8.35133	8.25306		7.43624	7.38291	7.52021	7.45183	7.59929	7.40905	7.44597	7.53016	7.4382	8.20571	7.62755	7.48185	8.07448	7.57553	7.88985	7.55654	7.58872	7.66025	7.5372	7.62885		7.78529	7.58763	7.78443	8.03668	7.93461	7.72968
AMY2A	279	7.22003	7.21281	7.23162	7.24428	7.23891	7.23479	7.23514	7.24811	7.2682	7.25056	7.27044	7.25821	7.3042	7.22184	7.22888	7.24103	7.25191	7.23488	7.23605	7.2836		7.28146	7.28664	7.29124	7.29439	7.2589	7.28486	7.26028	7.31538	7.22615	7.29873	7.23437	7.29822	7.25868	7.30944	7.21537	7.20398	7.30269	7.24639	7.25024	7.30962		7.17788	7.19734	7.27933	7.21107	7.22068	7.19964
AMY2B	280	7.19732	7.1942	7.19843	7.14746	7.23672	7.20124	7.19573	7.23123	7.18184	7.20625	7.22305	7.22537	7.19695	7.20799	7.19347	7.18446	7.16623	7.15518	7.20044	7.18539		7.21823	7.26294	7.19561	7.35092	7.21949	7.22718	7.23867	7.21286	7.18838	7.25163	7.23915	7.20748	7.23376	7.21088	7.17338	7.26656	7.2158	7.25777	7.20498	7.14841		7.20062	7.18028	7.2138	7.14669	7.17553	7.17904
ANG	283	8.61495	8.5289	8.98963	9.5082	7.82864	7.58878	8.22585	8.58924	7.531	8.45685	7.98727	7.88978	8.43207	8.40397	7.64472	7.62802	7.92292	8.11816	7.62366	7.5108		8.07035	8.21425	8.11333	8.18162	8.2714	7.7419	8.1766	8.07446	8.05513	7.92661	8.18432	8.00988	8.39604	8.32942	7.73712	7.69492	7.84632	7.80591	7.61955	7.55142		7.53833	7.56906	7.47746	7.8018	7.83105	7.52971
ANGPT1	284	7.41063	7.4907	7.4706	7.78624	7.17807	7.21146	7.20172	7.23123	7.16217	7.3376	7.2099	7.21815	7.27017	7.26212	7.17162	7.20286	7.46489	7.32152	7.20409	7.16379		7.2605	7.30814	7.30413	7.32478	7.21771	7.17547	7.13989	7.29491	7.24295	7.29348	7.24553	7.14346	7.24205	7.25164	7.25858	7.21544	7.2773	7.27191	7.23672	7.15167		7.21075	7.1672	7.17604	7.20295	7.20413	7.22169
ANK3	288	7.20804	7.24361	7.22288	7.17407	7.21412	7.18219	7.19693	7.20263	7.21108	7.22295	7.21687	7.20864	7.24935	7.2357	7.27073	7.23219	7.17513	7.19887	7.24572	7.18949		7.19734	7.17845	7.25439	7.26066	7.22797	7.2241	7.22067	7.21164	7.22317	7.23838	7.21758	7.21268	7.18459	7.17903	7.23701	7.21416	7.16593	7.2332	7.21502	7.23583		7.23032	7.23303	7.19853	7.20597	7.2141	7.19559
ANPEP	290	10.61	10.7631	11.1451	11.0917	10.6793	10.7391	10.9063	10.8502	11.209	11.5384	11.7913	10.579	10.5338	10.8869	11.5032	11.1744	11.5344	11.4976	11.8235	11.136		8.76914	8.3494	9.14	9.4776	9.34259	9.7071	9.63687	8.51694	10.344	9.24619	10.3643	9.77682	10.5765	9.15682	10.7736	10.2526	9.15986	9.26103	10.8054	10.2456		11.1889	11.0505	11.2538	11.4185	11.5403	10.7442
SLC25A4	291	7.17867	7.22097	7.16499	7.25526	7.2092	7.194	7.2093	7.20636	7.19026	7.13426	7.23154	7.26421	7.18592	7.22174	7.22605	7.21852	7.2378	7.18884	7.23125	7.17032		7.21431	7.11299	7.19861	7.26418	7.23135	7.20108	7.23602	7.17246	7.21667	7.18503	7.2594	7.31493	7.2913	7.25548	7.25347	7.19666	7.2247	7.18125	7.23322	7.2302		7.21836	7.23474	7.14382	7.18062	7.26367	7.1428
SLC25A5	292	12.3024	12.4457	12.3748	12.2416	12.49	12.4265	12.2754	12.1484	12.4348	12.2893	12.0894	12.6593	12.498	12.4108	12.3705	12.2125	12.3878	12.3383	12.0987	12.2772		12.8768	12.8378	12.8472	12.9611	13.0851	12.7769	12.9765	12.7617	12.8626	12.7769	12.858	12.8284	12.4733	12.928	12.6364	12.9067	12.9739	13.0082	12.4774	12.5529		11.8525	11.4146	11.6637	11.4806	11.8938	11.9946
ANXA1	301	11.6563	11.8107	11.4955	11.6975	11.8284	11.6107	11.9097	11.8708	11.8791	11.7475	11.8235	11.8184	11.6563	11.7203	11.8263	11.405	11.6655	11.4806	11.7001	11.5467		12.0799	12.1796	11.6588	12.498	12.1695	12.1097	12.2027	12.3383	12.2253	12.0182	11.9838	11.8284	11.6395	11.7382	11.9221	12.0508	11.8791	11.7329	11.9411	12.0987		11.5648	12.2219	11.5822	11.7861	12.2864	11.8484
ANXA2	302	11.3195	11.1669	10.9809	11.0679	11.0005	10.5434	11.0572	10.7873	11.1484	10.7258	10.9401	11.1923	10.6582	10.4616	11.0129	10.861	10.7225	10.3323	10.2577	10.8495		10.4319	10.4812	10.4532	10.2656	9.88924	10.1233	10.2945	10.2379	10.2265	10.6609	9.85516	10.8775	10.5385	9.43048	10.3597	10.1161	10.3311	10.1052	9.76562	10.3631		11.5169	11.4022	11.5599	11.0768	10.8456	10.3573
ANXA2P1	303	8.7234	8.71626	8.79077	9.08959	9.09476	9.03803	9.35263	9.09221	8.79996	8.8969	8.94387	9.06039	9.1413	8.96911	8.99661	9.16541	9.52949	9.10395	9.12118	9.44468		8.07791	8.16439	8.43358	8.69455	8.51255	8.51261	8.64111	8.59448	8.22624	8.55092	8.11444	8.67653	9.32153	8.76811	8.60353	8.44527	8.71136	8.41754	8.51858	8.74411		8.60741	8.7763	9.01068	9.06128	8.89866	8.87683
ANXA2P3	305	7.46481	7.46587	7.52783	7.60094	7.53102	7.4929	7.52754	7.4846	7.53921	7.62159	7.50654	7.61958	7.63962	7.56579	7.64253	7.60263	7.62795	7.62204	7.61188	7.60917		7.27387	7.36967	7.33864	7.4167	7.32292	7.40837	7.38673	7.38445	7.32304	7.42084	7.33066	7.46134	7.64835	7.43672	7.51775	7.46225	7.46342	7.3862	7.39488	7.45538		7.59678	7.43685	7.68532	7.70465	7.51743	7.48295
ANXA3	306	7.22248	7.14909	7.12323	7.18826	7.22468	7.16673	7.13819	7.13882	7.17562	7.17498	7.17056	7.17581	7.18487	7.13511	7.21544	7.18532	7.21375	7.18884	7.18446	7.16161		7.1859	7.13012	7.20523	7.18164	7.16202	7.13884	7.15458	7.15387	7.15888	7.11941	7.13073	7.15927	7.18986	7.13839	7.1774	7.14554	7.16967	7.11772	7.2145	7.16807		7.19537	7.32302	7.17064	7.2067	7.33883	7.23873
ANXA4	307	7.48654	7.47937	7.35548	7.46222	7.42669	7.50789	7.45794	7.38218	7.24628	7.40129	7.41257	7.47789	7.7466	7.71579	7.32053	7.40644	7.60276	7.65911	7.37593	7.46592		7.30882	7.28378	7.37049	7.30725	7.35167	7.3808	7.3528	7.31077	7.28845	7.3091	7.32782	7.34946	7.8779	7.49182	7.28962	7.29884	7.42977	7.31974	7.351	7.30413		7.22154	7.28422	7.2764	7.26749	7.27488	7.37304
ANXA5	308	12.4026	12.0736	12.4696	12.2685	12.232	12.2253	12.3197	12.1857	12.1574	12.7769	12.2548	12.3779	12.279	12.3748	12.8242	12.3669	12.4457	12.3992	12.8378	12.7492		12.024	11.8284	12.1457	11.9206	11.9519	11.9355	12.0959	11.7157	11.8816	12.3129	11.9747	12.1928	12.2826	12.0065	12.7307	12.0594	12.219	12.1608	12.5113	12.4265		13.0904	12.9611	13.0966	13.0904	12.7443	12.4305
ANXA11	311	7.26171	7.31147	7.2654	7.35619	7.28208	7.34445	7.26554	7.35595	7.32857	7.38419	7.22926	7.28563	7.22763	7.31572	7.25566	7.24378	7.27093	7.51023	7.32475	7.27965		7.21227	7.24183	7.33864	7.31132	7.24516	7.23201	7.23602	7.27166	7.30995	7.31502	7.23983	7.25389	7.27734	7.22563	7.23507	7.29418	7.26593	7.32631	7.3122	7.2995		7.26618	7.40617	7.34511	7.31334	7.27752	7.26375
AOAH	313	8.6532	8.1805	8.5037	8.00545	9.32386	9.36567	9.33692	9.86057	9.61886	8.50087	9.82082	9.00254	9.07131	8.30122	8.27293	9.45429	8.17445	7.66855	9.66518	9.28261		9.58806	9.17472	9.40525	9.58041	9.25229	9.57556	9.77377	9.96045	9.74423	9.05082	9.95489	9.01049	8.98472	8.83546	8.61128	9.09322	8.99019	9.28052	9.54166	9.32857		8.31833	8.31469	8.39486	9.12515	8.86527	8.97926
AOC2	314	7.15446	7.2095	7.23912	7.20645	7.18351	7.21748	7.18515	7.21012	7.18096	7.21316	7.2035	7.19901	7.19973	7.16546	7.18884	7.18275	7.17765	7.18109	7.17368	7.17361		7.21034	7.18974	7.18243	7.16685	7.22425	7.20847	7.15022	7.20029	7.15827	7.21479	7.20253	7.17951	7.19694	7.2163	7.20547	7.20389	7.20131	7.19661	7.24176	7.17766		7.23902	7.22252	7.18601	7.21724	7.18573	7.19376
AIRE	326	11.8459	10.0308	12.245	10.7419	8.90922	11.041	9.68664	12.2088	9.96929	10.0667	9.40001	9.88601	10.6821	10.0391	9.34282	9.83651	11.2344	10.9587	10.2132	10.9777		12.1122	9.66278	12.3058	10.4203	8.73727	11.6063	9.51788	12.1928	10.3334	10.4027	9.20327	9.87378	10.7184	9.94059	9.93066	9.99324	11.7713	11.3424	10.0417	11.3232		10.8347	10.6633	11.1351	10.7361	10.1039	10.6296
APEH	327	9.66551	9.70939	9.72295	9.75445	9.64886	9.64886	9.58713	9.53103	9.6971	9.7886	9.30027	10.0479	9.81579	10.075	9.65821	9.53507	9.74895	9.82448	9.37533	9.56185		9.90714	9.74079	9.91306	9.98888	10.0031	9.72064	9.8404	10.0498	9.94609	9.98966	9.80077	10.1418	9.89889	10.3252	9.86723	9.79099	9.91887	10.0978	9.62517	9.83013		8.93344	8.81348	8.99553	8.94204	9.11626	9.1665
BIRC2	329	8.79721	8.71642	8.62122	8.57344	8.72175	8.57774	8.76589	8.75366	8.51344	8.67356	8.78459	8.38648	8.7294	8.48972	8.69962	8.65629	8.70866	8.5659	8.76829	8.56824		8.61412	8.86691	8.58735	8.58303	8.69807	8.54336	8.60754	8.53725	8.62515	8.63185	8.65329	8.39308	8.66823	8.55201	8.57207	8.48827	8.62412	8.6313	8.64476	8.60768		8.85999	9.17157	8.94151	8.92694	8.91178	9.02274
BIRC3	330	7.37976	7.30322	7.23985	7.20078	7.47697	7.59884	7.42071	7.43488	7.39177	7.2306	7.37549	7.34283	7.24185	7.2516	7.27034	7.41421	7.2405	7.2208	7.23245	7.30427		7.20587	7.16112	7.23002	7.28808	7.31303	7.28463	7.19077	7.21679	7.23917	7.15774	7.24693	7.24378	7.26876	7.2152	7.24406	7.25073	7.24117	7.21761	7.21218	7.2079		7.58519	7.68447	7.56517	7.46445	7.66376	8.04226
XIAP	331	7.26112	7.23097	7.22639	7.23341	7.2906	7.27932	7.32251	7.29989	7.29395	7.24399	7.30147	7.2919	7.27717	7.27322	7.28496	7.28583	7.26447	7.27111	7.2841	7.26304		7.28754	7.31347	7.32764	7.25579	7.28474	7.35311	7.31223	7.31207	7.24827	7.27136	7.30468	7.29836	7.25716	7.23494	7.33107	7.31428	7.26672	7.31303	7.30903	7.2913		7.3324	7.35367	7.28579	7.202	7.38459	7.31694
APLP2	334	8.72576	8.52564	8.71645	8.63509	8.9353	8.77046	8.82831	8.95784	8.63509	9.04781	9.00304	8.99465	8.67859	8.72252	9.29225	8.9815	8.74893	8.52803	9.48081	9.01698		8.77165	8.50974	8.61016	8.42777	8.86912	8.8687	8.94568	8.75499	8.86163	8.9763	8.92024	9.08362	8.81913	8.61683	9.44763	9.20129	8.74733	8.55279	9.5639	9.27878		8.84549	8.90717	8.97256	9.05892	9.12169	8.65386
APOC1	341	8.41507	7.74013	7.70503	7.48809	9.37103	8.57407	7.37814	7.51585	8.26569	9.92644	7.85987	10.0768	10.6441	10.0223	8.43296	8.61111	8.95764	7.79989	7.6601	9.13278		7.85964	7.36885	7.40565	7.31767	7.78211	8.37537	7.23804	7.57308	7.35561	8.95015	7.38076	9.37016	11.1203	8.74417	7.37593	7.8052	8.04287	7.39574	7.34811	7.49043		7.42845	7.29784	7.45198	7.28594	7.70951	7.57331
APOC2	344	7.30908	7.29571	7.30415	7.23876	7.4282	7.20804	7.20491	7.18129	7.28598	7.37864	7.23342	7.27646	7.4829	7.61019	7.32415	7.42322	7.20796	7.3471	7.18329	7.40685		7.24245	7.21214	7.24036	7.19467	7.26146	7.1855	7.18307	7.21878	7.2046	7.29978	7.16763	7.24848	7.63376	7.37383	7.17338	7.24821	7.21906	7.23236	7.15912	7.24875		7.21758	7.17845	7.27375	7.19369	7.27488	7.21624
APOC3	345	7.14367	7.12163	7.15556	7.14891	7.11744	7.18201	7.174	7.1613	7.12479	7.19852	7.17379	7.14188	7.12235	7.18793	7.16295	7.13893	7.12763	7.21096	7.16902	7.1573		7.14442	7.29053	7.12181	7.12318	7.19334	7.17734	7.14847	7.19117	7.11531	7.11065	7.15456	7.16018	7.19389	7.19599	7.19087	7.17083	7.1946	7.13475	7.1331	7.09706		7.16065	7.18114	7.18521	7.16341	7.12307	7.22237
APOC4	346	7.22592	7.24335	7.18063	7.17614	7.21985	7.20626	7.18337	7.18207	7.19766	7.23243	7.17532	7.28031	7.1939	7.20599	7.19707	7.21618	7.18756	7.21202	7.15712	7.23255		7.16451	7.1855	7.20235	7.18941	7.14986	7.20602	7.16649	7.18911	7.16342	7.18503	7.22767	7.20206	7.22313	7.18286	7.15328	7.20476	7.22126	7.17055	7.15328	7.2079		7.20221	7.18203	7.19853	7.17901	7.21083	7.14914
APOE	348	9.15282	7.54797	8.27269	7.45048	10.9291	8.96921	7.39378	7.50012	8.30628	10.6258	8.15211	11.9436	11.3806	10.61	8.49778	8.30614	9.5939	7.77472	7.83707	9.17919		7.83167	7.20079	7.2984	7.17066	8.82511	8.16669	7.16855	7.34007	7.23555	8.48204	7.34818	11.3783	11.9862	8.99945	7.31101	7.4731	7.71838	7.26842	7.22025	7.37743		7.50748	7.22201	7.27912	7.18062	8.36124	7.75766
APP	351	7.2212	7.25043	7.23354	7.28767	7.2805	7.27388	7.27444	7.30646	7.2893	7.24834	7.28729	7.25939	7.25452	7.24956	7.39091	7.29271	7.23523	7.23402	7.30012	7.26898		7.31364	7.31007	7.34964	7.31425	7.35837	7.30149	7.37919	7.33156	7.35561	7.27289	7.28829	7.28962	7.25176	7.21696	7.4473	7.35662	7.31919	7.28897	7.35413	7.38492		7.39712	7.56496	7.44709	7.35271	7.55228	7.42931
APRT	353	9.71094	9.75839	9.97812	9.84625	9.04083	9.51075	9.2056	9.22024	9.47828	9.24464	9.00824	9.33603	9.47291	10.1735	9.12442	9.1615	9.95602	9.86838	8.9627	9.2259		9.84585	9.80899	10.1895	9.93154	9.31174	9.54468	9.43119	9.78716	9.64421	9.49843	9.62165	9.70495	9.47263	10.1448	9.33177	9.50447	10.1048	10.0136	9.04474	9.27735		8.26501	7.76809	8.3629	8.17383	8.22012	8.34984
KLK3	354	7.2434	7.15845	7.23354	7.18993	7.18802	7.25413	7.20677	7.19888	7.17832	7.17498	7.19218	7.17225	7.18487	7.16873	7.20345	7.20202	7.25325	7.23313	7.14299	7.20927		7.20516	7.16598	7.22513	7.19997	7.20222	7.21934	7.19143	7.2122	7.21199	7.18689	7.17774	7.23342	7.2169	7.15889	7.16666	7.18262	7.19801	7.15529	7.17186	7.18117		7.20995	7.26737	7.28306	7.18673	7.26892	7.23662
SHROOM2	357	7.17384	7.1233	7.18063	7.17296	7.23835	7.19997	7.19732	7.18814	7.20022	7.1976	7.18501	7.17847	7.17051	7.20799	7.19164	7.23216	7.2199	7.21495	7.19072	7.23807		7.1803	7.11369	7.19561	7.08974	7.2033	7.25294	7.20365	7.12911	7.18755	7.24708	7.15551	7.26778	7.17934	7.18983	7.18887	7.22612	7.14969	7.21277	7.1707	7.22526		7.17991	7.18114	7.17689	7.21632	7.26151	7.24212
AQP1	358	7.19971	7.22718	7.28146	7.21268	7.24169	7.2144	7.23658	7.26595	7.26932	7.19566	7.23342	7.25368	7.18592	7.19436	7.23175	7.22928	7.24772	7.23402	7.16902	7.19995		7.21042	7.20462	7.22721	7.23452	7.20721	7.19167	7.19861	7.22815	7.23555	7.25468	7.26333	7.25245	7.17249	7.18369	7.24219	7.24727	7.22795	7.244	7.21679	7.24188		7.16479	7.22496	7.22017	7.27918	7.21914	7.25249
AQP3	360	7.21037	7.19185	7.29007	7.18324	7.21742	7.23001	7.19472	7.22391	7.22853	7.21227	7.21053	7.24521	7.1939	7.19984	7.26035	7.17309	7.22275	7.2322	7.19677	7.19585		7.21884	7.13513	7.28569	7.16555	7.2271	7.23355	7.28707	7.20894	7.17704	7.1761	7.19763	7.18217	7.18697	7.20213	7.22208	7.21544	7.21476	7.21356	7.17637	7.15058		7.23156	7.20139	7.2764	7.19012	7.19162	7.1553
AQP9	366	8.77203	8.00754	8.42314	8.10218	11.6257	11.227	11.3632	11.6174	11.0903	10.0763	11.7629	11.0557	8.88654	8.25151	11.8306	11.8595	8.76758	7.88723	11.9206	11.8816		12.3992	12.4026	12.1928	12.422	12.4418	12.4145	12.7396	12.5491	12.3411	12.279	12.7443	12.0537	9.23757	11.8016	12.9814	12.9562	12.2416	12.1159	13.2341	12.8813		12.9713	13.4238	13.0139	13.2467	13.2997	13.5068
AR	367	7.25996	7.15456	7.16961	7.16999	7.22723	7.21496	7.19191	7.20484	7.26518	7.13921	7.22305	7.18744	7.1788	7.20186	7.23421	7.20455	7.19784	7.17847	7.19072	7.17367		7.21749	7.19144	7.20915	7.17825	7.23373	7.17241	7.196	7.18039	7.17447	7.26421	7.22543	7.17209	7.20879	7.181	7.27294	7.2187	7.17652	7.22812	7.16018	7.18826		7.23569	7.17585	7.26285	7.26249	7.19162	7.16534
ABCC6	368	7.17626	7.1787	7.17565	7.19163	7.27396	7.23273	7.22993	7.27068	7.17379	7.18962	7.22814	7.17309	7.18182	7.21858	7.25566	7.17498	7.21479	7.20116	7.24604	7.23807		7.17414	7.18488	7.19861	7.19816	7.23909	7.21572	7.20107	7.202	7.20379	7.17142	7.21652	7.20206	7.2481	7.20398	7.2081	7.23969	7.23009	7.23844	7.22976	7.19838		7.22921	7.15602	7.15253	7.15522	7.25005	7.21557
ARAF	369	8.78856	8.74104	8.85986	8.92101	8.61486	8.56089	8.55246	8.60631	8.69814	8.69474	8.93328	8.53274	8.65914	8.66097	8.54845	8.63885	8.56192	8.58376	8.52818	8.57775		8.96016	8.88516	8.98522	8.86502	8.65809	8.62724	8.68553	8.62387	8.66097	8.76542	8.77269	8.59549	8.77704	8.90333	8.79823	8.59753	8.73839	8.78256	8.60427	8.68002		8.71819	8.79704	8.66423	8.74715	8.65712	8.78366
TRIM23	373	7.46923	7.41128	7.3521	7.36417	7.41322	7.37549	7.4237	7.43673	7.47161	7.32324	7.33203	7.41569	7.47274	7.28902	7.30708	7.30246	7.38135	7.38698	7.3491	7.35318		7.42912	7.55081	7.39124	7.51102	7.41856	7.4366	7.50496	7.44726	7.49113	7.40201	7.40494	7.46997	7.28581	7.22245	7.4032	7.39736	7.35677	7.41182	7.45288	7.41388		7.60597	7.52865	7.51081	7.51078	7.47052	7.46946
ARF1	375	8.09298	8.2728	8.37654	8.25075	8.29187	8.22822	8.12124	8.07088	8.23809	8.43265	8.24756	8.27318	8.3004	8.37711	8.55079	8.45112	8.27421	8.33951	8.37926	8.32978		8.39441	8.37448	8.55587	8.47585	8.51102	8.39441	8.37089	8.26927	8.31064	8.5557	8.38647	8.34842	8.38515	8.45819	8.74549	8.5329	8.40319	8.42144	8.53274	8.53719		8.575	8.64487	8.60654	8.62405	8.54661	8.45608
ARF3	377	8.65197	8.41311	8.55492	8.66404	8.6747	8.48655	8.65197	8.66855	8.72192	8.71364	8.9271	8.29489	8.67124	8.93812	8.62613	8.88907	8.69686	8.71175	8.63822	8.35196		8.12111	8.40685	8.33951	8.28328	8.77686	8.56212	8.65371	8.32839	8.50667	8.54392	8.70089	8.54157	8.56929	8.55095	8.55399	8.48351	8.28012	8.45667	8.55947	8.42809		8.39779	8.54141	8.30339	8.41143	8.54925	8.37654
ARF4	378	9.90315	9.87587	9.997	9.89685	9.89343	9.81065	9.64734	9.63037	9.7598	9.76765	9.72182	9.76906	9.64318	9.70359	10.2663	9.94983	9.51598	9.67792	9.90829	9.78128		10.0328	10.2168	10.1018	9.98505	9.84267	9.87169	9.93285	9.69462	9.73949	9.97711	9.78876	9.8058	9.61226	9.64287	10.2336	9.97649	9.71245	9.92706	10.0429	9.86549		10.5825	10.5562	10.6549	10.6727	10.3279	10.3377
ARL4D	379	7.21636	7.25748	7.25277	7.14663	7.21034	7.2177	7.19732	7.19818	7.19687	7.20039	7.21118	7.25368	7.22847	7.26106	7.22605	7.16569	7.18855	7.19907	7.21075	7.15842		7.25923	7.17485	7.23527	7.21519	7.22302	7.17734	7.21298	7.19776	7.20288	7.22612	7.163	7.20446	7.21057	7.22732	7.18593	7.17672	7.16745	7.25297	7.22025	7.22526		7.17061	7.23474	7.25235	7.26493	7.19456	7.19109
ARF5	381	9.91231	9.815	9.95316	10.0207	9.62024	9.46817	9.45097	9.85475	9.73363	10.0712	9.66412	9.46721	9.68311	9.91557	9.87417	9.66352	9.99791	10.0063	9.71509	9.50122		9.29108	9.42739	9.39585	9.22325	9.34688	9.2243	9.2431	9.22541	9.40658	9.72898	9.39555	9.43211	9.79487	9.49169	9.46153	9.20919	9.56553	9.44819	9.23734	9.22638		9.33882	9.2797	9.42041	9.55399	9.49593	9.23252
ARG2	384	7.18831	7.18326	7.12163	7.20673	7.30286	7.32767	7.25888	7.23388	7.16743	7.19067	7.29223	7.25282	7.22313	7.21546	7.28496	7.33279	7.20688	7.2189	7.33975	7.26727		7.20061	7.22127	7.16075	7.22001	7.24298	7.28033	7.29499	7.23883	7.22705	7.26076	7.28653	7.23631	7.22232	7.1951	7.24666	7.26734	7.1946	7.17241	7.32432	7.23329		7.22239	7.20048	7.32224	7.37498	7.51027	7.33499
RHOA	387	11.9047	11.8569	11.8994	12.1097	11.8791	11.6563	11.8107	11.7713	11.6588	11.9179	11.794	11.5956	12.1252	12.0594	11.7256	11.955	12.0065	11.985	11.7753	11.7861		11.7157	11.8016	11.7815	12.1824	11.6195	11.7475	11.7228	11.6588	11.7203	11.6675	11.709	11.6834	11.9782	11.8107	11.794	11.8791	11.7122	11.6954	11.9047	11.8215		11.6464	11.6395	11.7022	11.8016	11.6042	11.4521
RHOB	388	7.98312	8.14844	7.57041	7.93562	7.46781	7.5555	8.31364	7.84582	7.85148	7.94489	8.14948	7.39297	8.29517	8.3172	7.7206	7.58333	8.56357	8.37337	7.85221	7.58343		7.52209	7.58432	7.45313	7.56455	7.39693	7.47449	7.53673	7.46836	7.49441	7.60193	7.62004	7.30242	8.03955	7.63037	7.54417	7.39422	7.72913	7.60576	7.38866	7.37666		7.65062	7.65756	7.68532	7.70984	7.69383	7.77401
RND3	390	7.16108	7.07327	7.15033	7.15347	7.17139	7.24064	7.12587	7.1605	7.08653	7.12414	7.17458	7.13815	7.15044	7.12482	7.17651	7.18025	7.1058	7.16783	7.15251	7.13607		7.12752	7.17767	7.14154	7.15655	7.19858	7.70909	7.13691	7.19523	7.1203	7.09571	7.1759	7.15927	7.16369	7.21088	7.16878	7.24141	7.16514	7.19878	7.22631	7.1374		7.16332	7.14305	7.12094	7.1152	7.15529	7.30498
RHOG	391	12.0537	11.9719	12.0832	12.1045	11.873	12.1964	12.1514	12.1097	12.2282	12.1857	12.4365	11.5579	11.8334	11.9179	12.2864	12.5733	12.1728	11.9235	12.6157	12.4652		11.4423	11.2072	11.5324	11.4404	11.0796	11.2724	11.5015	11.126	11.3878	11.4185	11.4783	11.1643	11.7526	11.3981	11.5758	11.6085	11.3424	11.369	11.7839	11.6517		12.4774	12.5607	12.5052	12.7538	12.3129	12.3242
ARHGAP1	392	9.06769	8.97484	8.95273	8.99652	8.58967	8.74651	8.70786	8.62048	8.85371	8.9023	8.76982	8.81587	8.83123	8.83891	8.924	8.89322	8.80815	8.7332	8.95868	8.93981		9.01649	8.83486	8.80026	8.81265	8.48785	8.58108	8.53826	8.46861	8.57233	8.75841	8.62256	8.78923	8.77046	8.79073	8.71248	8.6396	8.58244	8.51263	8.57693	8.66741		9.13601	9.20919	9.01921	9.48356	8.55064	8.46938
ARHGAP5	394	7.25177	7.17482	7.31831	7.1414	7.18534	7.22036	7.20447	7.25448	7.25931	7.14737	7.22426	7.19918	7.25452	7.17708	7.267	7.22845	7.22086	7.16783	7.21344	7.1821		7.25639	7.2346	7.26984	7.22001	7.21949	7.22143	7.25325	7.26572	7.15888	7.27136	7.2222	7.21519	7.23376	7.23182	7.26509	7.24058	7.25827	7.21062	7.19163	7.20476		7.22609	7.19871	7.3142	7.2086	7.22411	7.22095
ARHGDIA	396	9.51452	9.59975	9.75606	9.78792	9.26975	9.56089	9.45275	9.45338	9.4195	10.0794	9.61886	9.59826	10.1565	10.1407	10.4764	9.95489	9.98706	10.2132	10.1537	10.1934		9.39029	9.26103	9.60927	9.42615	9.22231	9.01974	9.33882	9.32386	9.0693	9.70357	9.39471	9.46358	10.1465	10.0703	10.0573	9.59297	9.59826	9.7537	9.5955	9.76356		9.7537	9.8803	10.0327	10.0848	9.52401	9.50259
ARHGDIB	397	13.0354	13.1893	13.2534	13.2286	13.6655	13.4744	13.6475	13.6174	13.4832	13.1542	13.5744	13.5489	13.2406	13.4459	13.6475	13.5161	13.4459	13.2286	13.8535	13.7141		12.8931	12.7866	12.9347	13.1193	13.1656	12.8859	13.1138	13.212	12.941	12.8284	13.2175	12.9611	13.1326	13.0139	13.1718	13.2609	12.9118	12.9225	13.4459	13.1193		13.3483	12.7951	13.3137	13.2286	12.928	11.8511
RHOH	399	7.20701	7.22188	7.19295	7.12909	7.26089	7.20057	7.2093	7.26089	7.16829	7.26308	7.15522	7.18036	7.17652	7.17494	7.26761	7.19864	7.1652	7.22705	7.23735	7.24395		7.26121	7.20309	7.21462	7.26828	7.22364	7.24486	7.25592	7.26044	7.24446	7.2246	7.24836	7.20518	7.22313	7.21001	7.51588	7.2373	7.20462	7.22516	7.36054	7.34441		7.69513	8.19553	7.8456	7.60156	7.58254	7.5143
ARL1	400	8.42188	8.42328	8.22215	8.29623	8.26364	8.49213	8.30054	8.18952	8.35538	8.35018	8.09819	8.41779	8.56658	8.55155	8.66348	8.39931	8.35508	8.64664	8.30892	8.53457		8.19331	8.27727	8.21871	8.21523	8.06713	8.29954	8.14059	8.14059	8.16973	8.22615	8.00766	8.34135	8.56156	8.36301	8.33807	8.42299	8.22288	8.38543	8.12953	8.3189		8.30923	8.18826	8.27068	8.23412	8.04217	8.23587
ARL2	402	9.33462	9.3508	9.52652	9.22325	9.07533	9.14811	9.17451	8.91097	8.89001	9.17117	8.85726	9.51075	9.37728	9.31867	8.80137	8.80573	9.4255	9.309	8.76895	8.89095		9.30027	9.07398	9.34067	9.08099	9.01698	9.27782	9.06405	9.12169	8.83673	9.17976	8.9631	9.49905	9.39766	9.21267	9.05559	8.97756	9.29012	9.00279	8.8399	9.20276		8.70398	8.42128	8.61388	8.37654	8.81098	8.79658
ARL3	403	7.3142	7.35537	7.30415	7.36124	7.25981	7.24822	7.27871	7.33493	7.28409	7.42673	7.27438	7.22064	7.28856	7.31066	7.33781	7.37832	7.39393	7.34806	7.2473	7.29944		7.19343	7.28698	7.20816	7.25482	7.23558	7.22048	7.20107	7.26447	7.25447	7.41219	7.28526	7.19816	7.22232	7.21435	7.31322	7.37444	7.32058	7.29229	7.32228	7.23518		7.26525	7.28608	7.23102	7.28051	7.2284	7.21136
ARNTL	406	7.22248	7.17561	7.19935	7.28011	7.26749	7.19174	7.2127	7.28226	7.23153	7.22296	7.28952	7.15661	7.19994	7.24472	7.23083	7.23676	7.20688	7.1689	7.19196	7.27793		7.27995	7.22516	7.21828	7.20929	7.26262	7.22201	7.22136	7.19392	7.28229	7.20568	7.24693	7.20367	7.2472	7.18014	7.16566	7.2583	7.24419	7.24937	7.23322	7.23224		7.25506	7.22975	7.18248	7.18323	7.21832	7.25708
ARRB2	409	7.68347	7.79079	7.74248	7.83211	7.85857	7.75308	7.74587	7.93364	7.73489	7.98785	7.78201	7.81015	7.80062	7.74315	7.94848	7.87759	7.82409	7.82943	7.95207	7.78072		7.79801	7.83626	7.84265	7.84829	7.93883	7.78472	7.90396	7.87055	7.86288	7.9875	7.91388	7.88904	7.80323	7.71847	7.97745	7.97741	7.82687	7.93373	7.97608	7.80494		7.75944	7.88451	7.7909	7.92273	7.8266	7.86178
ARSA	410	8.03377	8.0489	8.24483	8.18318	7.8845	7.68978	8.06027	8.07079	7.7927	8.09882	7.98599	8.00304	8.22687	8.28839	7.67924	7.77452	7.89225	7.88122	7.55571	7.68247		7.65853	7.58239	7.70665	7.61818	7.78503	7.67629	7.72989	7.72182	7.70412	7.66284	7.7398	7.80541	8.36253	7.82955	7.73937	7.63399	7.62822	7.50137	7.41116	7.66609		7.65203	7.75422	7.85985	7.7908	7.85827	7.66879
ARSB	411	7.55632	7.57137	7.48498	7.50509	7.63862	7.47479	7.60802	7.42851	7.54352	7.42972	7.7384	7.5702	7.32323	7.43928	7.56579	7.65958	7.34797	7.39246	7.4466	7.45396		7.40954	7.49215	7.48187	7.47052	7.57627	7.46814	7.47811	7.46225	7.54458	7.38942	7.54333	7.47565	7.3553	7.3374	7.52908	7.58172	7.36185	7.44237	7.41123	7.39888		7.91659	7.86943	7.79128	7.79284	7.81324	7.66078
STS	412	7.2212	7.16928	7.1449	7.17931	7.16151	7.17437	7.16116	7.16198	7.15508	7.16006	7.17756	7.15055	7.22763	7.19545	7.10981	7.17852	7.15986	7.18269	7.23245	7.1475		7.26526	7.09988	7.29035	7.23355	7.20169	7.22048	7.21814	7.202	7.22364	7.29024	7.20032	7.1882	7.19186	7.28549	7.35858	7.23568	7.30403	7.32476	7.22631	7.19133		7.13561	7.17057	7.18521	7.17074	7.18442	7.18129
ARSD	414	7.93106	8.03654	7.88148	7.87754	8.27345	7.92288	8.01557	7.9338	8.4077	7.97484	7.89475	7.97015	8.00689	8.10961	7.78536	7.99593	8.17252	8.08951	8.23873	7.9307		7.88735	7.99398	7.82485	7.86935	8.45425	7.97087	8.06596	7.96213	8.58601	7.96016	8.14293	8.0539	7.96184	8.06044	7.99662	8.05113	8.14817	8.1637	8.45482	8.09416		7.76125	7.92134	7.77635	7.77926	8.41494	8.10462
ART1	417	7.29557	7.24161	7.31089	7.25845	7.34334	7.32816	7.33266	7.28273	7.33009	7.29063	7.29051	7.29131	7.35355	7.34066	7.30814	7.32811	7.25017	7.33661	7.36194	7.30089		7.32399	7.30233	7.31534	7.28277	7.34282	7.34705	7.37045	7.28434	7.30172	7.2928	7.2768	7.2756	7.30094	7.2955	7.36326	7.33286	7.2913	7.30069	7.27733	7.31295		7.34532	7.27683	7.39003	7.44773	7.37228	7.29677
ASAH1	427	7.76075	7.73339	7.7364	7.77094	7.76904	7.57835	7.50608	7.54846	7.64209	7.75514	7.53177	7.88499	7.82476	7.65949	7.60126	7.57007	7.48943	7.39817	7.52697	7.59921		7.77723	8.02246	7.91225	7.89306	7.81184	7.63231	7.59237	7.51183	7.77427	7.82599	7.49925	7.94293	7.79373	7.66025	7.76452	7.56246	7.62093	7.55437	7.70951	7.70077		7.78748	8.09658	7.89748	7.96612	7.63257	7.66152
ASCL2	430	9.3135	9.54318	9.2982	9.31961	9.33517	9.73198	9.68387	9.33408	9.92471	9.56523	9.96004	9.20686	9.44645	9.761	9.24441	9.75771	9.49276	9.30856	9.50756	9.37904		8.75279	8.9671	9.00165	8.87265	8.6215	9.17834	8.68314	8.81402	9.46568	9.093	9.24671	8.75805	9.3785	9.18162	8.74457	9.07557	8.69726	8.87681	9.0072	8.72831		8.67891	8.73223	8.82831	9.21597	8.96964	9.4776
ASGR1	432	10.6967	10.7008	11.0557	10.8716	10.0031	9.35804	9.90714	10.6739	9.86254	10.4983	9.66484	9.55909	9.99791	10.233	9.48221	9.96697	10.3552	10.4225	10.1161	9.86584		11.1502	11.2705	11.2163	11.2669	9.99711	10.44	10.9938	11.0661	10.9637	11.0505	10.7419	9.64958	9.88401	11.1242	9.66102	10.4627	10.9017	11.2219	9.99619	9.86763		8.01576	7.96323	8.52751	8.41909	7.8326	7.59002
ASGR2	433	8.42925	8.33492	8.71419	8.20465	7.46635	7.42584	8.9627	9.10368	7.8354	7.66023	7.90026	7.46142	7.8227	8.42476	7.40292	7.48498	7.86402	8.29847	7.58139	7.43231		7.45728	7.5883	7.74542	7.6253	7.26756	7.28844	7.85258	7.9028	7.37194	7.34222	7.54715	7.36308	7.91612	8.07692	7.20917	7.25311	7.40355	7.68739	7.21791	7.22526		7.23491	7.20317	7.22661	7.23554	7.21304	7.16158
ASIP	434	7.19191	7.13243	7.11633	7.12363	7.12479	7.17627	7.14318	7.12284	7.15944	7.14533	7.14291	7.31488	7.18899	7.19984	7.15412	7.18446	7.17248	7.12764	7.12938	7.14008		7.11371	7.14751	7.14403	7.13549	7.12786	7.16891	7.13617	7.14698	7.1174	7.13744	7.13833	7.27943	7.24374	7.2955	7.12617	7.20216	7.1776	7.17418	7.10104	7.10286		7.1491	7.15693	7.04932	7.15844	7.14163	7.07898
ASL	435	7.23488	7.24969	7.28595	7.25672	7.22928	7.25898	7.28366	7.26945	7.26855	7.2575	7.27906	7.25031	7.25114	7.30074	7.28597	7.3002	7.26055	7.2922	7.2849	7.35787		7.25947	7.2739	7.25301	7.21602	7.23793	7.25186	7.30373	7.32473	7.2741	7.24408	7.27614	7.23467	7.25854	7.33459	7.29935	7.29853	7.26638	7.26902	7.31991	7.31639		7.29222	7.23304	7.23808	7.26536	7.223	7.23438
ASNA1	439	7.37719	7.34404	7.35909	7.33799	7.3843	7.36015	7.37651	7.32652	7.33825	7.38816	7.38562	7.39358	7.39501	7.42668	7.46233	7.44366	7.39468	7.50679	7.41703	7.38904		7.33775	7.33249	7.39906	7.33777	7.41934	7.42662	7.50593	7.41219	7.35768	7.37314	7.38829	7.48707	7.39012	7.39262	7.42295	7.47621	7.43088	7.3375	7.38671	7.39693		7.45225	7.25644	7.39003	7.49938	7.31134	7.32663
ASPH	444	7.26729	7.2079	7.22706	7.22428	7.21891	7.23537	7.25588	7.23334	7.21103	7.30051	7.19623	7.23564	7.22989	7.23242	7.33263	7.2185	7.32394	7.28795	7.2242	7.27595		7.23079	7.19219	7.17722	7.14139	7.19428	7.23037	7.23033	7.17063	7.2264	7.25204	7.16052	7.21118	7.20929	7.19391	7.23853	7.23219	7.22544	7.23201	7.23379	7.2019		7.30462	7.36204	7.39056	7.27271	7.30775	7.34838
ASS1	445	7.49348	7.42725	7.46097	7.42229	7.56273	7.5651	7.37954	7.4482	7.5548	7.52123	7.57007	7.46838	7.52571	7.46369	7.47504	7.51035	7.38739	7.46219	7.44758	7.49203		7.45053	7.48377	7.38879	7.38861	7.46188	7.47587	7.44819	7.3556	7.47689	7.55004	7.50482	7.53691	7.53285	7.44353	7.49953	7.45951	7.43581	7.44666	7.43816	7.41398		7.5355	7.62136	7.59083	7.56859	7.65015	8.02338
ZFHX3	463	9.34508	9.39029	9.30511	9.40852	8.52959	8.75841	8.41311	8.67933	8.49553	9.62165	8.44331	8.52699	8.98647	9.21323	8.42523	8.7753	9.36699	9.50667	8.70921	8.62706		8.65865	8.77704	8.77725	8.77981	8.20826	8.17088	8.17161	8.17172	8.50227	8.9685	8.33348	8.37611	8.94204	8.67253	8.30122	8.26768	8.68452	8.97844	8.38764	8.40851		8.63181	8.55868	8.64055	8.72646	8.34464	8.22327
ATF1	466	7.40715	7.36957	7.37516	7.40347	7.45339	7.3629	7.44401	7.4883	7.37697	7.34251	7.38446	7.35935	7.39374	7.3636	7.37379	7.36335	7.45592	7.43781	7.42457	7.40364		7.37841	7.42299	7.43627	7.45554	7.41252	7.43697	7.5358	7.42312	7.37338	7.34784	7.45464	7.34634	7.3387	7.45605	7.39117	7.42706	7.45774	7.38304	7.48378	7.45094		7.51963	7.36747	7.38633	7.38029	7.40483	7.40949
ATF4	468	7.72028	7.79434	7.78677	7.77508	7.72698	7.69338	7.82739	7.80423	7.53712	7.74929	7.78005	7.4893	7.73038	7.72178	7.81213	7.78765	7.9028	7.85646	7.86038	8.11232		7.6229	7.65165	7.6995	7.83603	7.66815	7.61257	7.77616	7.78316	7.48256	7.68104	7.7247	7.43409	7.8044	7.71719	7.72092	7.68248	7.86991	7.71408	7.77015	7.78839		7.69987	7.64276	7.74587	7.78127	7.86029	7.70456
ATIC	471	9.79248	10.0171	9.28348	9.32111	9.04211	9.09133	8.70306	8.48057	9.10107	9.63211	8.52268	9.86874	9.40884	9.74234	9.10646	9.39092	9.60891	9.47031	8.46641	9.33661		10.2688	10.2638	9.83882	9.94331	9.47149	9.41149	9.30878	9.99464	9.39824	10.2179	9.63264	10.0694	9.34451	10.2011	9.09344	10.1032	10.2669	9.83882	8.75123	9.30574		8.48771	7.95404	8.00488	7.64627	8.0721	8.20245
ATM	472	8.52257	8.42148	8.53499	8.40669	8.50734	8.46793	8.61262	8.85663	8.39055	8.48388	8.51864	8.45699	8.52753	8.4622	7.94656	8.18277	8.62081	8.34258	8.31735	8.23684		8.3234	8.67013	8.50072	8.46359	8.44118	8.48576	8.6453	8.86356	8.44133	8.5481	8.63334	8.4826	8.44907	8.44294	7.98681	8.30858	8.58133	8.5857	8.40948	8.21205		7.90808	7.785	7.97264	7.89441	7.98727	7.92248
RERE	473	7.86924	7.89954	7.76512	7.96708	7.76081	7.73719	8.19567	7.86596	7.83428	7.9837	8.00713	7.88668	7.94479	8.02804	7.4189	7.77136	7.97178	7.97385	7.58927	7.5166		7.69591	7.75234	7.69547	7.87404	7.76503	7.55288	7.71518	7.69984	7.75512	7.7975	7.70804	7.69369	7.90929	7.75943	7.47608	7.60743	7.75344	7.78366	7.80701	7.55731		7.35665	7.46067	7.33038	7.49378	7.55335	7.44833
ATOX1	475	9.79567	9.8756	10.1501	9.76356	11.9411	11.992	11.5467	10.6645	11.8624	10.6937	11.7839	12.5095	11.6216	11.2927	11.1905	12.119	10.48	10.1253	11.6717	11.7355		9.71788	9.7886	10.1316	9.8188	11.3177	11.291	11.0259	10.45	11.1451	10.378	11.2252	12.4938	11.6925	10.9434	11.3364	11.4002	10.4353	10.0498	11.5242	11.5203		11.081	11.4123	11.2147	11.3039	11.081	11.6085
ATP1A1	476	8.69514	8.73241	8.575	8.56746	8.70363	8.7296	8.48075	8.55552	8.25205	8.66521	8.65048	8.4369	8.54498	8.45681	9.08168	8.73727	8.44739	8.38779	8.67094	8.56504		9.0117	8.90695	8.73054	8.72847	9.08784	8.94822	9.02751	8.85986	9.29012	9.16393	9.00099	8.7548	8.6532	8.5316	9.40719	9.39375	9.06613	8.78713	9.1652	8.87806		8.75568	8.74212	8.51413	8.80275	8.98766	8.89499
ATP1A3	478	7.22706	7.25043	7.25381	7.15347	7.2085	7.23621	7.2274	7.24139	7.2376	7.26655	7.23683	7.21237	7.24432	7.25494	7.25792	7.25059	7.16833	7.25797	7.25255	7.26223		7.22192	7.24395	7.19191	7.26953	7.21834	7.21139	7.19275	7.22993	7.24671	7.27802	7.26753	7.22537	7.26608	7.25082	7.25754	7.23019	7.23116	7.25851	7.2707	7.22912		7.29662	7.29784	7.25873	7.28594	7.27284	7.20179
ATP1A4	480	7.13146	7.12482	7.17811	7.217	7.22242	7.16481	7.17989	7.20715	7.17289	7.16807	7.14956	7.13276	7.22763	7.25271	7.16781	7.15343	7.13463	7.13647	7.1631	7.17145		7.17732	7.15902	7.17056	7.16389	7.19195	7.1402	7.23347	7.13857	7.17704	7.16776	7.13167	7.16836	7.2472	7.18193	7.16566	7.15886	7.19346	7.18395	7.17409	7.18618		7.20917	7.17675	7.17689	7.17328	7.19303	7.22373
ATP1B1	481	8.54582	8.55868	8.10307	8.79162	7.67476	7.532	7.65123	7.58669	7.59895	8.34248	7.34338	7.8286	8.8185	8.27128	8.04595	7.60951	8.0381	8.47489	7.46373	7.83517		7.37466	7.39523	7.43531	7.41569	7.45373	7.47291	7.43372	7.48861	7.306	7.56098	7.29462	7.38995	8.53752	7.74044	7.52463	7.50658	7.51993	7.57527	7.37165	7.56062		7.80851	7.68338	7.96517	7.60156	7.6353	7.51228
ATP1B2	482	7.16851	7.25969	7.14647	7.22617	7.18203	7.19109	7.17172	7.20922	7.21368	7.25369	7.23408	7.2436	7.26722	7.19655	7.26909	7.17128	7.22674	7.1689	7.15251	7.23352		7.18401	7.20536	7.22513	7.18164	7.15992	7.24003	7.20804	7.16359	7.20535	7.18326	7.25255	7.21201	7.17934	7.1864	7.22752	7.15081	7.11194	7.16861	7.17982	7.2185		7.2672	7.24069	7.24777	7.1609	7.22191	7.24953
ATP1B3	483	9.03589	9.24089	9.05362	9.21487	9.15282	8.86968	8.98562	9.2583	8.51991	9.13726	8.59618	8.89857	9.25904	9.39165	9.38864	8.91912	9.39438	9.38738	9.38162	9.39438		8.80369	8.83784	9.04435	9.2692	9.17225	8.91326	9.14913	9.15592	8.57355	8.88953	8.70502	8.5391	9.18559	9.317	9.49843	9.22404	9.2243	8.79244	9.46305	9.56753		9.77176	9.80151	9.72209	9.53235	9.8268	9.81315
FXYD2	486	7.16574	7.23051	7.15765	7.19191	7.20643	7.20694	7.19236	7.20782	7.16529	7.21912	7.22866	7.22333	7.22542	7.2223	7.18048	7.19448	7.21969	7.16471	7.2164	7.19184		7.218	7.226	7.15441	7.20122	7.2713	7.20584	7.24683	7.28478	7.24605	7.26253	7.28578	7.39667	7.23521	7.35609	7.2362	7.18786	7.22764	7.22255	7.21717	7.22708		7.15929	7.17303	7.21851	7.23713	7.20687	7.25274
ATP2A1	487	7.14308	7.1653	7.20566	7.2633	7.15321	7.14965	7.19946	7.17437	7.21535	7.1551	7.20674	7.12245	7.22941	7.21546	7.22043	7.12584	7.18546	7.11786	7.21837	7.16916		7.20646	7.17414	7.24036	7.19816	7.15067	7.19334	7.14766	7.14464	7.16995	7.21696	7.2352	7.17288	7.17057	7.14894	7.17062	7.14969	7.16633	7.19705	7.17186	7.17221		7.21223	7.21526	7.36613	7.18062	7.12847	7.22373
ATP2A2	488	8.75199	8.72661	8.65914	8.63925	8.67619	8.88887	8.81706	8.67416	8.79804	8.74672	8.73497	8.79292	8.81479	8.78426	9.61345	9.08734	8.9455	8.97351	9.19321	9.22808		8.72847	8.46641	8.57436	8.43379	8.58862	8.57874	8.72155	8.59866	8.39122	8.78816	8.5501	8.87303	8.89761	8.7682	9.11787	8.78837	8.89095	8.54661	8.85504	8.82346		9.4255	9.08214	9.29108	9.57144	9.3785	9.47863
ATP2B1	490	7.45254	7.39888	7.31728	7.4447	7.31428	7.28779	7.33266	7.30646	7.26009	7.33089	7.26644	7.32095	7.39885	7.32886	7.32234	7.28421	7.386	7.44436	7.348	7.30356		7.56386	7.54515	7.51598	7.53081	7.4015	7.41078	7.56141	7.50298	7.31162	7.47915	7.39572	7.37659	7.4087	7.41187	7.54473	7.4134	7.47577	7.53732	7.46121	7.53719		7.32708	7.27883	7.25873	7.24236	7.28585	7.30706
ATP2B4	493	8.32263	8.33613	8.0247	8.0768	7.46781	7.34075	7.89731	8.26825	7.46886	7.94406	7.52114	7.37724	7.83784	7.96861	7.5809	7.47875	7.94891	8.1227	7.57032	7.34902		8.01438	8.11654	8.0767	8.05207	7.59967	7.39206	7.87496	7.94737	7.61783	7.94658	7.72339	7.40097	7.86575	7.90221	7.29371	7.42706	7.70693	7.91069	7.27846	7.30719		7.65882	8.14721	7.57715	8.13146	8.01384	7.82457
ATP5A1	498	11.9581	11.8628	11.6799	11.6063	11.8306	11.8497	11.8929	11.6439	11.861	11.7852	11.579	12.1515	11.8777	11.9505	11.7394	11.4594	11.8752	11.7204	11.4665	11.5589		12.4642	12.4615	12.3606	12.3888	12.2898	12.3868	12.3972	12.5509	12.276	12.4209	12.2058	12.3889	11.8046	12.4539	11.8951	12.0045	12.5333	12.4871	11.6409	11.7455		11.1781	10.6311	10.8355	10.6564	11.0454	11.0286
ALDH7A1	501	7.58529	7.3498	7.3151	7.45659	7.42609	8.01309	7.31686	7.50783	7.35331	7.38884	7.32659	7.50827	7.9159	7.63113	7.28049	7.25955	7.371	7.30548	7.22415	7.32978		7.37119	7.2823	7.24917	7.41796	7.45957	8.09268	7.31178	7.55863	7.29871	7.31283	7.36839	7.5111	7.88506	7.45045	7.29526	7.24883	7.24642	7.29266	7.25296	7.28884		7.23452	7.19995	7.18097	7.24449	7.26561	7.76739
ATP5B	506	12.5529	12.5607	12.5821	12.537	12.6593	12.5132	12.6789	12.4938	12.7907	12.4613	12.6364	13.0966	12.6157	12.7492	12.9918	12.6237	12.6552	12.5529	12.6833	12.6511		13.5315	13.2341	13.3203	13.3909	13.2874	13.212	13.3343	13.273	13.1718	13.1834	13.0553	13.4534	12.5781	13.4311	13.2003	13.2534	13.3137	13.5489	12.7819	12.9562		12.8198	12.5939	12.6968	12.7066	12.5173	12.3669
ATP5D	513	8.83725	9.04184	9.05072	9.05202	8.83649	8.91566	8.75548	8.70713	9.07135	9.20958	8.63506	9.16039	9.05349	9.24967	9.36138	8.86582	9.11821	9.18653	8.7218	8.90279		9.76356	9.66919	9.81727	9.85578	9.35394	9.50655	9.3626	9.72206	9.75607	9.91294	9.38094	9.50509	9.13578	10.0176	9.53015	9.53347	9.92149	9.97004	9.03376	9.23472		8.45648	8.2463	8.48436	8.34431	8.35079	8.40257
ATP5F1	515	10.588	10.4547	10.4091	10.3665	10.3444	10.5312	10.4652	10.2912	10.1392	10.304	10.2071	10.5306	10.5328	10.3664	10.5156	10.2606	10.4441	10.4508	10.1263	10.2958		10.9982	10.9333	10.9436	10.7558	10.551	10.7687	10.8227	10.7898	10.4069	10.7012	10.5698	10.6407	10.5275	10.7073	10.5188	10.5215	10.9699	10.8859	10.1087	10.3075		10.1629	9.66445	10.0887	9.97647	9.85812	9.76222
ATP5G1	516	8.51585	8.63094	8.72966	8.59261	8.58487	8.76408	8.44032	8.38808	8.7218	8.57723	8.33371	8.68532	8.61066	8.68015	8.94162	8.72856	8.72513	8.64906	8.67047	8.78499		9.0001	8.90578	8.96641	8.85833	8.66611	9.03439	8.83949	8.83548	8.96023	8.78031	8.64551	8.94047	8.50244	8.93487	9.10127	8.85127	9.12843	9.06513	8.65441	8.8893		8.49137	8.32075	8.53619	8.75197	8.3614	8.49507
ATP5G2	517	9.63656	9.67288	9.5427	9.44302	9.53638	9.55074	9.34699	9.43006	9.573	9.53623	9.41123	9.52585	9.51621	9.60427	9.55959	9.3775	9.51749	9.47692	9.20751	9.38887		10.0079	10.0472	9.92389	9.65225	9.87716	9.84096	9.82973	9.86621	9.8495	9.93228	9.81784	9.7402	9.55336	9.79272	9.74935	9.75171	9.91224	9.83992	9.50645	9.47282		9.10026	8.89992	8.9886	8.71481	9.09457	9.20034
ATP5G3	518	7.42514	7.4417	7.33268	7.31944	7.31428	7.43159	7.34919	7.30282	7.38975	7.34332	7.34384	7.47248	7.44601	7.37405	7.48364	7.36746	7.32948	7.41083	7.26173	7.36391		7.75427	7.77601	7.67738	7.5884	7.41078	7.73959	7.56412	7.725	7.52979	7.64522	7.57254	7.60346	7.49819	7.71335	7.5628	7.51922	7.6582	7.72599	7.38169	7.43591		7.30634	7.30616	7.23879	7.25979	7.27488	7.27845
ATP5I	521	10.01	10.2647	10.0209	10.0588	9.99303	10.2053	9.9268	9.85516	10.2927	10.2494	10.0392	10.2934	10.5748	10.5225	10.0324	10.029	10.2915	10.1998	9.82051	9.98794		10.3635	10.4581	10.2692	10.3223	10.1288	10.2358	10.2989	10.4755	10.4332	10.6091	10.1635	10.5369	10.6189	10.6388	10.1459	10.2211	10.6591	10.5551	9.92319	10.0727		9.40541	9.48794	9.49346	9.46222	9.52253	9.63442
ATP5J	522	8.79986	9.06516	8.85585	8.95385	8.55319	8.86477	8.85746	8.91242	8.90632	8.76394	8.52524	9.05586	8.67504	8.83411	9.04964	8.939	9.05362	9.10457	8.99307	8.9547		9.52978	9.51509	9.5029	9.47031	8.97098	9.317	9.55702	9.56808	9.50698	9.36441	9.2259	9.27355	8.78875	9.26539	9.34236	9.37468	10.0193	9.48157	9.13647	9.06492		8.75009	8.70606	8.82776	8.69362	8.75499	8.71289
ATP6V1A	523	11.1433	11.1538	11.1037	11.041	11.4205	11.3611	11.1085	11.3078	11.6216	11.2574	10.9827	11.8306	11.3575	11.354	11.7228	11.2327	11.2252	11.2072	11.4511	11.6129		11.3981	11.201	11.346	11.2782	11.209	11.346	11.1819	11.3783	11.2927	11.354	11.1744	11.5443	11.4464	11.4306	11.3981	11.346	11.3482	11.289	11.2252	11.5015		11.6637	11.4827	11.7913	11.6637	11.4222	11.3822
ATP6V1B2	526	12.0036	12.0565	11.9796	11.9206	12.328	12.1728	12.3511	12.4265	12.4774	12.1045	12.3129	12.5328	12.3129	12.3445	12.7111	12.3621	12.2157	12.1159	12.6968	12.4498		12.2416	12.2253	12.2055	12.2125	12.248	12.2386	12.3197	12.2721	12.4457	12.2386	12.3779	12.4381	12.3383	12.3585	12.328	12.279	12.1221	12.2027	12.498	12.2253		12.7711	12.8103	12.966	12.6679	12.1758	12.0921
ATP6V0C	527	11.1643	10.9499	11.0624	11.2294	11.4788	11.5493	11.2858	11.1217	11.1774	11.5057	11.3542	11.5858	11.3871	11.3867	11.7449	11.5498	11.0998	10.9822	11.5592	11.4886		11.2513	11.0688	11.1466	11.373	11.2616	11.4342	11.2112	11.0422	11.164	11.4435	11.0259	11.416	11.487	11.3073	11.4443	11.1229	11.2134	11.0525	11.2629	11.1726		11.6931	11.4107	11.5846	11.8039	11.3269	11.4366
ATP6V1C1	528	7.23735	7.20758	7.25682	7.18746	7.2805	7.24987	7.28408	7.26479	7.18609	7.19366	7.2205	7.2731	7.21831	7.20292	7.27996	7.21459	7.23434	7.28932	7.30579	7.26142		7.20852	7.23243	7.19861	7.18607	7.20169	7.23743	7.24778	7.22879	7.17704	7.20927	7.2247	7.21357	7.26608	7.15083	7.22398	7.27	7.1855	7.21277	7.19516	7.28895		7.21455	7.22201	7.28306	7.20295	7.24073	7.31902
ATP6V0A1	535	11.0796	10.8624	10.9509	11.071	10.7873	10.2814	9.97452	10.5975	10.7933	11.166	9.87039	11.041	10.8235	10.9564	10.7555	10.3793	10.9587	10.9002	10.8958	10.5196		10.3055	10.1934	10.2875	10.193	10.4677	9.95489	10.0391	10.0198	10.3098	10.7102	10.0231	10.9229	10.9742	10.6835	10.2973	10.1393	10.3533	10.1329	10.3129	10.0282		10.4383	10.1663	10.6645	10.8473	10.4178	9.61994
ATP6AP1	537	12.1574	12.1252	12.1457	12.1484	12.3845	11.9838	12.2925	12.2864	12.4652	12.8523	12.1667	12.6789	12.5253	12.2826	12.8909	12.3814	12.3129	12.1635	12.7396	12.7907		12.1397	11.9291	12.0153	11.8284	12.2055	11.8306	11.9466	11.9489	11.8913	12.5016	11.9782	12.4862	12.5649	12.0832	12.3992	11.9386	12.1514	12.036	12.2548	12.422		12.8053	12.6593	12.8673	12.7769	12.422	12.4652
ATP7A	538	7.48654	7.45356	7.36957	7.56579	7.35425	7.44326	7.41065	7.42114	7.33961	7.51401	7.43261	7.39576	7.42534	7.4312	7.57741	7.51999	7.47686	7.56455	7.45982	7.43033		7.4105	7.4407	7.34862	7.50833	7.41345	7.37711	7.37676	7.34416	7.39556	7.43627	7.43075	7.38623	7.45369	7.46278	7.45992	7.42908	7.43606	7.43771	7.45816	7.39318		7.4925	7.45587	7.43183	7.55688	7.4133	7.41244
ATP5O	539	11.3611	11.4994	11.2485	11.2761	11.5622	11.6129	11.5535	11.386	11.644	11.3918	11.3888	11.9267	11.794	11.6019	11.5513	11.4726	11.4607	11.41	11.1625	11.3716		11.9638	11.9578	11.8655	12.1071	11.8459	11.9638	11.9519	12.0508	12.0065	11.9946	11.8682	12.0799	11.7355	11.9891	11.7043	11.8913	12.1045	12.021	11.4222	11.4205		11.0759	10.8667	10.9291	10.9541	11.1085	11.2291
ATR	545	7.17536	7.18633	7.2063	7.20912	7.20713	7.20522	7.18426	7.16553	7.19277	7.19851	7.20338	7.21085	7.18274	7.18007	7.23082	7.19635	7.17685	7.21252	7.22981	7.15315		7.21293	7.2381	7.23927	7.24184	7.20842	7.18376	7.19248	7.21164	7.2103	7.21842	7.26068	7.2024	7.19225	7.15902	7.1563	7.19953	7.22349	7.22018	7.2116	7.20871		7.18963	7.17536	7.18513	7.20083	7.18683	7.17917
AUH	549	7.55803	7.47769	7.51483	7.49007	7.83889	7.61032	7.54903	7.54072	7.63665	7.55906	7.59282	7.87038	7.57482	7.5443	7.34477	7.48147	7.50382	7.40214	7.34285	7.33106		7.66102	7.59419	7.56396	7.58546	7.98319	7.81293	7.80083	7.76594	7.77272	7.74563	7.89011	7.91506	7.583	7.48834	7.35163	7.54322	7.60987	7.6045	7.42557	7.31207		7.34377	7.3862	7.34365	7.45619	7.6242	7.67411
AUP1	550	8.27606	8.45551	8.63528	8.57727	8.30081	8.46685	8.29287	8.07365	8.28651	8.43863	8.45621	8.56156	8.36585	8.38793	8.59285	8.49797	8.55228	8.57942	8.40864	8.34235		8.41298	8.51364	8.70146	8.70326	8.40036	8.55335	8.38442	8.36485	8.50148	8.49105	8.53491	8.63075	8.21758	8.54713	8.55351	8.63144	8.59206	8.53752	8.4952	8.48848		8.20797	8.24783	8.38415	8.34685	8.31104	8.2393
AVP	551	7.25243	7.39988	7.20934	7.24883	7.24107	7.2243	7.26044	7.27123	7.24285	7.26398	7.21741	7.20362	7.23825	7.27234	7.22926	7.22324	7.26999	7.28009	7.36019	7.29594		7.27057	7.27509	7.27456	7.33411	7.22955	7.20711	7.25883	7.34047	7.26503	7.27375	7.27052	7.25312	7.22232	7.23415	7.28699	7.25471	7.27421	7.26955	7.28597	7.27822		7.22765	7.28068	7.23879	7.32787	7.23568	7.23355
AVPR2	554	7.44744	7.40675	7.40796	7.48911	7.48963	7.55641	7.46578	7.42292	7.49441	7.54268	7.55354	7.47382	7.50388	7.48875	7.48627	7.50256	7.44776	7.44744	7.49912	7.43231		7.48252	7.46797	7.41219	7.49122	7.59013	7.54959	7.40891	7.36726	7.53592	7.48061	7.49922	7.56755	7.54994	7.4768	7.53251	7.43268	7.37702	7.44993	7.41036	7.41863		7.55734	7.5579	7.55233	7.59207	7.56761	7.68856
AZU1	566	7.28177	7.23019	7.28879	7.30826	7.22619	7.21092	7.22993	7.27188	7.22707	7.29751	7.25606	7.19918	7.41224	7.33907	7.1907	7.24306	7.27093	7.2808	7.21837	7.23631		7.19813	7.21134	7.18666	7.24567	7.19077	7.16017	7.22069	7.2082	7.22076	7.18689	7.22911	7.199	7.44492	7.26424	7.18789	7.21786	7.25827	7.2152	7.18792	7.23884		7.23069	7.18813	7.21005	7.20959	7.19532	7.17533
B2M	567	13.1052	13.1343	13.1757	13.1475	13.4622	13.3132	13.5891	13.4939	13.2402	13.347	13.2879	13.327	13.3469	13.4498	13.0948	13.0994	13.3309	13.1281	13.4852	13.4498		12.9994	13.0833	13.1349	13.1833	13.33	13.3085	13.5305	13.3259	13.1254	12.992	13.2194	13.2231	13.4399	13.1662	13.0348	13.2427	13.2167	12.8465	13.4873	13.3887		13.4325	13.3182	13.3965	13.2942	13.5094	13.5661
BACH1	571	7.21256	7.18137	7.16369	7.17545	7.2125	7.17725	7.19955	7.21928	7.20861	7.17572	7.23636	7.16805	7.21514	7.16668	7.21102	7.2225	7.21296	7.20035	7.18179	7.18923		7.20581	7.18767	7.16482	7.17403	7.23883	7.20836	7.18305	7.2256	7.18723	7.20474	7.17833	7.19487	7.18894	7.16756	7.18788	7.2134	7.17478	7.18217	7.18116	7.21454		7.27708	7.32441	7.20273	7.21468	7.25641	7.21774
BAG1	573	7.24096	7.22718	7.19935	7.23149	7.27852	7.22886	7.30997	7.18129	7.26163	7.27566	7.28819	7.24122	7.22313	7.24383	7.23666	7.24978	7.25765	7.28859	7.25118	7.21042		7.41637	7.40952	7.38459	7.39829	7.32546	7.29942	7.34658	7.32216	7.39305	7.34222	7.29331	7.2551	7.21862	7.32075	7.29288	7.38609	7.42265	7.42656	7.28363	7.29293		7.12455	7.21823	7.21005	7.19551	7.19971	7.16603
BAGE	574	7.2434	7.23671	7.24954	7.22948	7.27396	7.26949	7.21979	7.25819	7.24061	7.22012	7.22186	7.22537	7.21831	7.2302	7.19347	7.22048	7.22763	7.23313	7.21713	7.2345		7.21227	7.19865	7.21103	7.20371	7.24743	7.26201	7.23926	7.25392	7.25511	7.22938	7.24401	7.24985	7.19481	7.2547	7.17831	7.23339	7.18663	7.22592	7.26821	7.22715		7.19852	7.22975	7.23995	7.22825	7.27352	7.33499
ADGRB1	575	7.24396	7.26616	7.23884	7.25938	7.20416	7.20241	7.25969	7.26479	7.22707	7.23672	7.30833	7.21063	7.1939	7.24383	7.25966	7.24236	7.23243	7.23931	7.19798	7.27793		7.3189	7.30672	7.32456	7.32246	7.22125	7.18715	7.25883	7.23051	7.14972	7.26421	7.27808	7.25993	7.29068	7.27385	7.23326	7.23178	7.25926	7.23844	7.25896	7.2707		7.33159	7.26018	7.30234	7.25125	7.22928	7.19042
BAK1	578	7.40306	7.31943	7.45112	7.3821	7.4145	7.4282	7.56681	7.42936	7.42813	7.43617	7.46304	7.5351	7.49912	7.65676	7.5764	7.40179	7.52632	7.41001	7.52868	7.41361		7.47569	7.38032	7.47769	7.39179	7.47523	7.4464	7.49273	7.44241	7.58311	7.43298	7.40397	7.53316	7.52252	7.64966	7.59213	7.51711	7.52607	7.56423	7.37707	7.42359		7.39766	7.2827	7.4254	7.2662	7.35534	7.5005
BAX	581	8.15376	8.25416	8.42096	8.33953	8.3535	8.4916	8.12073	8.33582	8.48254	8.46025	8.2211	8.58113	8.23799	8.36765	8.47462	8.36866	8.42028	8.51553	8.6063	8.57391		8.53642	8.56881	8.58315	8.56053	8.43265	8.53657	8.50875	8.51002	8.46238	8.53646	8.51017	8.653	8.21337	8.5927	8.542	8.52217	8.66458	8.68631	8.54919	8.61105		8.38577	8.32059	8.33525	8.32458	8.34517	8.36726
BBS1	582	7.50833	7.49273	7.45701	7.48546	7.48911	7.48398	7.45316	7.5443	7.4012	7.63904	7.47275	7.60972	7.51711	7.52949	7.449	7.45916	7.50563	7.53078	7.50637	7.44063		7.66271	7.65968	7.63846	7.74936	7.64746	7.60923	7.62586	7.69819	7.62553	7.71957	7.64188	7.6489	7.56132	7.6367	7.65812	7.67343	7.60987	7.6727	7.68752	7.59763		7.43178	7.42355	7.43744	7.39262	7.51343	7.41609
BBS2	583	8.09767	7.83547	8.04943	7.85072	8.13565	8.08013	8.04602	8.24406	7.81517	8.08219	8.18504	8.29871	7.99607	7.92827	7.70828	7.96361	8.17332	7.89803	7.9986	7.93669		8.13153	8.04371	7.95255	8.02672	8.19177	8.24487	8.22072	8.15091	7.95949	8.16535	8.21069	8.32671	8.04999	7.96442	7.81463	7.99376	8.06657	8.12659	8.15687	8.11094		7.85599	7.92071	7.86681	7.92905	8.08035	8.04089
BBS4	585	7.53052	7.60951	7.54121	7.49844	7.54632	7.57336	7.66892	7.6521	7.6456	7.77021	7.50611	7.75613	7.65233	7.69598	7.77424	7.72662	7.53089	7.71713	7.85348	7.79187		7.43517	7.5573	7.50148	7.49206	7.5795	7.5906	7.65535	7.59309	7.69097	7.62652	7.60935	7.77481	7.68365	7.59861	7.76508	7.83212	7.51019	7.61287	7.81274	7.75903		7.74476	7.94275	8.00098	7.8748	7.65731	7.67843
BCAT1	586	8.68643	8.76961	8.79475	8.66219	9.73497	9.37075	9.05391	9.21458	8.69474	9.15282	9.56845	9.34171	9.03497	9.14025	9.95885	9.23195	8.74435	8.88449	9.34282	10.0362		11.1433	11.3806	11.0796	11.2291	11.4501	10.8975	11.2232	11.0342	11.2344	11.136	11.4325	10.7156	9.12265	10.9063	11.2147	11.4607	11.1415	11.4316	11.6085	11.3878		10.1762	10.8684	10.3193	10.3631	10.5975	10.8084
BCAT2	587	8.30314	8.53491	8.3755	8.11255	8.04917	8.09383	7.79627	7.79303	7.94228	8.22339	7.74379	8.02137	7.94708	8.16695	7.97745	7.84535	7.95882	8.01749	7.75698	7.91415		8.29156	8.24561	8.23425	8.05898	7.98849	8.15558	7.94178	8.07637	8.01669	8.17339	7.84835	8.12249	8.00387	8.14721	7.84392	7.93275	7.95296	8.05076	7.68066	7.82795		7.7606	7.5507	7.5819	7.61446	7.59611	7.58242
BCKDHA	593	8.90988	8.87975	9.12753	8.8954	9.08836	9.04524	8.58691	8.63905	8.77745	8.74751	8.52268	8.79179	8.66458	8.78962	8.59565	8.80693	8.83834	8.57094	8.72352	8.6516		9.6575	9.27279	9.52107	9.56492	9.46568	9.69848	9.60855	9.62456	9.34203	9.86019	9.2431	9.12121	8.70055	9.23419	10.0086	9.66851	9.35319	9.19024	9.84918	9.85406		8.35917	7.95641	8.44576	8.41027	8.68534	8.69144
BCKDHB	594	7.22486	7.25626	7.19008	7.25794	7.22457	7.25028	7.25	7.1725	7.23197	7.22096	7.22053	7.2782	7.18685	7.244	7.19936	7.20778	7.20299	7.21395	7.18198	7.23145		7.26594	7.19852	7.23113	7.19076	7.25351	7.23119	7.25382	7.21881	7.20718	7.21813	7.22823	7.25626	7.21762	7.25379	7.2304	7.23182	7.20302	7.20308	7.21907	7.22105		7.16935	7.20989	7.25674	7.21003	7.20124	7.22001
CCND1	595	7.09662	7.18477	7.14328	7.093	7.25222	7.16673	7.14195	7.15726	7.18007	7.16411	7.17833	7.26012	7.17152	7.13296	7.53843	7.22324	7.18111	7.18884	7.1453	7.33634		7.11648	7.12207	7.19762	7.1715	7.22009	7.3184	7.14625	7.23335	7.22993	7.204	7.17774	7.29083	7.15888	7.13663	7.7369	7.41386	7.21791	7.1945	7.45663	7.62114		7.67686	7.22975	7.28709	7.20399	7.1938	7.18056
BCL2	596	7.4612	7.51848	7.51053	7.53858	7.39615	7.5462	7.34082	7.37697	7.31089	7.59715	7.46006	7.34631	7.51991	7.41976	7.43827	7.44527	7.44187	7.45891	7.38837	7.43402		7.71905	7.6427	7.70579	7.709	7.49078	7.62404	7.70843	7.65805	7.46651	7.71726	7.46789	7.39159	7.49673	7.56702	8.01019	7.82345	7.73367	7.77672	7.85041	7.75937		7.32555	7.26035	7.35902	7.30707	7.31389	7.22767
BCL2A1	597	7.30651	7.19574	7.19388	7.195	7.28798	7.26651	7.27135	7.26998	7.22629	7.21031	7.20138	7.21063	7.25622	7.1739	7.30865	7.23817	7.20584	7.25882	7.2631	7.25606		7.20917	7.24183	7.15179	7.33254	7.28474	7.27805	7.28212	7.25911	7.22235	7.23269	7.25182	7.29245	7.25176	7.27169	7.35031	7.22706	7.25074	7.20133	7.32017	7.3206		7.22765	7.34111	7.36462	7.33766	7.55125	7.52771
BCL2L1	598	7.36681	7.32873	7.3474	7.31552	7.37903	7.34445	7.34214	7.30449	7.34365	7.31946	7.33261	7.48575	7.40818	7.3977	7.44326	7.37982	7.34055	7.31877	7.35828	7.37331		7.32833	7.30153	7.31315	7.30947	7.36947	7.36326	7.39166	7.34582	7.321	7.33351	7.33766	7.43205	7.36399	7.39673	7.42656	7.44148	7.28213	7.29649	7.47471	7.39888		7.44585	7.43813	7.52169	7.38284	7.41204	7.40295
BCL2L2	599	8.23023	8.12757	8.02978	8.15065	8.24503	8.1567	8.08613	8.18108	8.47161	8.38589	8.32927	8.37537	8.29235	8.28986	8.44978	8.29751	8.24516	8.25286	8.30892	8.54484		8.48366	8.36498	8.09724	8.51891	8.42174	8.34135	8.34013	8.40568	8.5933	8.60045	8.43046	8.57942	8.14892	8.4521	8.66097	8.46715	8.60812	8.4989	8.64417	8.57407		8.64199	8.71476	8.66855	8.6338	8.59633	8.56319
BCL3	602	8.98581	8.61333	8.80836	8.70306	9.50321	9.41253	9.21267	9.42248	9.7689	8.74122	9.55154	9.12418	8.53457	8.53125	9.09804	9.83013	8.76594	8.72192	9.68311	9.67813		8.73896	8.50459	8.52325	9.04211	9.22688	9.00387	9.12491	8.94842	9.17813	8.56156	9.42489	8.98041	8.51925	8.52832	9.19427	9.64659	8.49305	8.6983	9.72412	9.50378		9.641	10.1144	9.58806	10.0086	10.0454	10.0742
BCL6	604	8.70362	8.63706	8.43803	8.82777	8.73408	8.44472	8.55878	8.41673	8.72303	8.85603	8.79204	8.37901	8.6728	8.43897	8.62837	8.73646	8.57289	8.57861	8.87231	8.82397		8.58061	8.60312	8.52082	8.62162	8.70997	8.54584	8.82602	8.64652	8.75581	8.7168	8.86141	8.65659	8.58969	8.70723	8.64307	8.64338	8.71398	8.71862	8.82704	8.73141		8.99335	9.17999	8.91086	9.04778	9.00208	8.95228
BCL7A	605	7.23735	7.18559	7.18389	7.20329	7.16666	7.16742	7.18337	7.23865	7.15508	7.16522	7.20329	7.18829	7.19794	7.21452	7.23	7.16382	7.20986	7.13298	7.21075	7.21561		7.22718	7.16675	7.17214	7.17066	7.19733	7.18715	7.21814	7.18191	7.17796	7.1886	7.194	7.13986	7.19672	7.15981	7.19666	7.17578	7.16185	7.17593	7.19163	7.2079		7.22468	7.18459	7.17505	7.23554	7.21004	7.21948
BCL9	607	7.35538	7.40939	7.35359	7.405	7.30025	7.31107	7.30814	7.37421	7.35939	7.35893	7.33591	7.3135	7.2796	7.31066	7.33493	7.3415	7.42779	7.32892	7.41811	7.37675		7.3189	7.32623	7.3355	7.41569	7.37585	7.27858	7.33715	7.31472	7.37766	7.31759	7.36353	7.32857	7.37675	7.37535	7.31193	7.37743	7.33019	7.34104	7.42351	7.31362		7.28392	7.32302	7.29668	7.40646	7.34731	7.35542
BCR	613	7.20216	7.1653	7.19212	7.17843	7.22888	7.2092	7.16471	7.2219	7.20586	7.16411	7.21677	7.22064	7.15542	7.18466	7.27996	7.22845	7.15684	7.20816	7.26788	7.20927		7.22192	7.17557	7.22823	7.23155	7.26756	7.22991	7.16921	7.2783	7.25721	7.3091	7.26823	7.2299	7.20695	7.21262	7.27811	7.28698	7.24217	7.18666	7.32518	7.23618		7.20384	7.24442	7.24433	7.2445	7.34027	7.19826
BCS1L	617	7.68454	7.64317	7.63644	7.405	7.57533	7.6175	7.5588	7.57254	7.70222	7.63196	7.57444	7.75516	7.67471	7.72304	7.68955	7.55466	7.55593	7.63202	7.67627	7.71238		7.69225	7.65402	7.72899	7.68727	7.6049	7.62779	7.59471	7.88208	7.64231	7.74151	7.70968	7.8354	7.6811	7.80383	7.62121	7.63068	7.72864	7.7345	7.52032	7.56062		7.54585	7.47063	7.43075	7.50115	7.46893	7.48392
BCYRN1	618	7.74936	7.70217	8.09362	7.94827	7.49164	7.74455	7.82358	7.90196	7.86886	7.87306	7.73338	7.5672	7.6585	7.59967	7.69325	7.76301	7.87098	8.05469	7.97079	8.07582		7.74277	7.55498	7.9026	7.75585	7.48025	7.76035	7.57901	7.84514	7.90717	7.76588	7.69513	7.6359	7.6989	7.65996	7.78722	7.82211	7.90109	8.03686	7.91123	8.39658		7.89079	8.00966	7.92145	8.20414	7.71733	7.8722
BDH1	622	7.14728	7.18326	7.15412	7.23777	7.3834	7.253	7.22472	7.18814	7.24061	7.15802	7.20138	7.27515	7.23638	7.1477	7.26497	7.27622	7.20584	7.17748	7.27135	7.28049		7.42215	7.36054	7.38459	7.29299	7.53943	7.51623	7.32636	7.40773	7.49684	7.31104	7.41513	7.39389	7.18697	7.36001	7.39305	7.38803	7.40965	7.4109	7.31505	7.28476		7.21616	7.18721	7.17151	7.13491	7.23788	7.22302
BDKRB2	624	7.25929	7.23671	7.24521	7.26626	7.18137	7.16607	7.22318	7.20715	7.17916	7.18368	7.17614	7.24039	7.19695	7.18035	7.18785	7.21779	7.24246	7.2189	7.31406	7.21042		7.20516	7.23874	7.23738	7.27161	7.18813	7.24841	7.21551	7.22347	7.19603	7.20123	7.2072	7.20446	7.25456	7.22218	7.27811	7.23094	7.19571	7.23987	7.20498	7.2243		7.29829	7.22496	7.16018	7.2662	7.202	7.25708
CFB	629	7.2434	7.25969	7.35658	7.1753	8.64681	8.78551	9.04759	7.525	10.0274	7.21616	9.55029	9.36204	7.52881	7.46183	8.07313	9.50184	7.298	7.20816	8.69514	8.95213		7.21484	7.22275	7.25805	7.28481	7.96456	8.331	7.83091	7.30707	7.8698	7.28539	7.98876	9.02656	7.52515	7.28122	7.6524	8.00332	7.265	7.21356	7.99362	8.38263		9.41253	10.1262	8.38515	9.21804	11.2399	13.0732
BGLAP	632	7.22516	7.24161	7.26426	7.24779	7.25526	7.23889	7.25926	7.27744	7.21145	7.21129	7.23579	7.24905	7.23825	7.19545	7.31425	7.24507	7.27664	7.23842	7.19565	7.2268		7.2385	7.26438	7.1806	7.19288	7.28298	7.24116	7.18166	7.25025	7.24827	7.29348	7.23915	7.22249	7.23708	7.23902	7.23326	7.25073	7.29278	7.26259	7.18328	7.21067		7.27664	7.23865	7.12983	7.1741	7.2342	7.22237
BID	637	8.2921	8.43723	8.54329	8.61424	8.9051	8.90811	8.29682	8.5652	8.82269	8.76489	8.7806	8.71327	8.50072	8.50485	9.19642	8.96329	8.47361	8.66609	8.87218	8.88076		8.52683	8.63105	8.5627	8.64302	8.80237	8.84829	8.58798	8.57268	8.70217	8.95297	8.72155	8.72523	8.45153	8.52218	9.31287	9.01948	8.7684	8.89563	9.08665	8.95887		9.10261	9.11602	9.04352	8.99945	8.68716	8.85485
PRDM1	639	7.3355	7.2732	7.36526	7.45561	7.30025	7.40651	7.31837	7.37764	7.27872	7.34251	7.26028	7.22891	7.23044	7.34847	7.21624	7.23749	7.32273	7.35013	7.33773	7.25153		7.20061	7.19144	7.23527	7.21217	7.30214	7.34884	7.25525	7.20473	7.20202	7.26151	7.24279	7.1907	7.26608	7.2117	7.23326	7.24727	7.19123	7.23165	7.24521	7.27487		7.23069	7.21921	7.21701	7.25125	7.26582	7.30993
BLM	641	7.27056	7.31561	7.26862	7.25938	7.32109	7.27234	7.38979	7.37954	7.29988	7.32127	7.30906	7.39478	7.34348	7.35041	7.31482	7.28695	7.39627	7.39486	7.32363	7.27156		7.20192	7.21758	7.20715	7.1808	7.24689	7.238	7.39659	7.31472	7.30304	7.32848	7.24625	7.3681	7.38215	7.27512	7.23135	7.28049	7.24217	7.24795	7.19163	7.2136		7.18308	7.31135	7.22763	7.24774	7.26971	7.20852
BLMH	642	7.7268	7.83021	7.67633	7.65597	7.86316	7.85798	7.80182	7.77543	7.63177	7.63444	7.62295	7.73547	7.90404	7.85449	7.62426	7.75004	7.71713	7.75813	7.48752	7.74355		7.8189	7.8486	7.79128	7.75389	7.76871	7.74587	7.84173	7.83872	7.71536	7.66993	7.78091	7.77906	7.84215	7.88898	7.74462	7.63433	7.7482	7.81825	7.73426	7.79228		7.5319	7.55471	7.61848	7.71224	7.66776	7.59656
CXCR5	643	7.18529	7.21835	7.17279	7.21063	7.21508	7.19748	7.15679	7.18822	7.20019	7.17098	7.19045	7.17759	7.20032	7.20551	7.15353	7.19964	7.17365	7.21384	7.20504	7.16861		7.17902	7.19708	7.17104	7.17341	7.2473	7.15629	7.18351	7.17661	7.17575	7.1965	7.18513	7.18934	7.23542	7.18258	7.23142	7.1992	7.19397	7.1518	7.16714	7.22971		7.25013	7.24989	7.2712	7.24945	7.63919	7.41431
BLVRA	644	9.99951	9.43998	9.68594	9.93234	9.42615	9.64126	10.6247	9.91824	9.47957	10.0831	9.81315	10.0937	10.1134	9.85828	9.67371	9.80401	9.89084	9.6722	9.63335	9.73363		9.10595	8.85649	9.2044	9.42429	8.76231	9.14482	9.60317	9.43501	8.53424	9.7116	8.77434	9.64886	10.0812	9.66705	8.50555	8.80712	8.99578	9.2708	8.38946	8.66487		10.2536	10.5559	9.95405	10.8414	10.9291	11.6257
BLVRB	645	8.15902	7.88246	8.13656	8.71622	7.8486	8.39062	8.74435	8.67652	8.05343	8.16669	7.96647	8.4095	8.81265	8.40996	7.96725	8.34817	8.41143	7.8666	8.61317	8.58272		7.80925	7.59129	7.91631	8.03879	7.67507	8.24516	8.36979	8.23321	7.66905	7.8462	7.67888	8.05121	8.64487	8.40555	7.75087	7.92082	7.98378	7.65782	7.89222	8.06417		7.79823	7.46746	7.89775	8.25543	7.56559	7.75844
BMI1	648	9.18415	8.93832	9.06221	9.01801	9.10737	9.1682	9.12659	9.01515	8.84952	8.84662	8.88014	9.13976	8.76737	8.95717	8.84549	8.87303	8.78962	8.84789	8.96208	8.88176		9.19888	9.28765	9.13207	9.26778	9.32445	9.20105	9.3135	9.2307	8.97393	8.92063	9.19935	9.093	8.76044	9.10157	9.09066	9.03912	8.73497	8.92954	8.99439	9.18899		8.99224	8.73896	8.80083	8.802	8.94363	8.92541
BMP1	649	7.18422	7.25663	7.26651	7.23149	7.25526	7.31482	7.30606	7.30905	7.25931	7.26308	7.3485	7.23213	7.24185	7.30255	7.25214	7.32479	7.23057	7.1909	7.25118	7.32058		7.23384	7.20691	7.29378	7.24852	7.2098	7.22251	7.21878	7.21422	7.18929	7.20751	7.22543	7.19331	7.21605	7.22996	7.20035	7.23883	7.2169	7.24861	7.23554	7.22153		7.22468	7.20589	7.28579	7.20295	7.20488	7.24444
BMP2	650	7.16226	7.18102	7.1579	7.15743	7.20672	7.23738	7.20978	7.19109	7.20671	7.20528	7.15872	7.23132	7.1939	7.19655	7.18511	7.25573	7.15684	7.20426	7.19196	7.22871		7.20646	7.17196	7.17718	7.15576	7.19195	7.20659	7.19209	7.18693	7.17169	7.18415	7.15842	7.22175	7.19186	7.19334	7.17438	7.20816	7.17073	7.23098	7.2145	7.17616		7.20221	7.23384	7.11848	7.21047	7.18603	7.27693
BMP3	651	7.22831	7.23019	7.20116	7.17376	7.24169	7.2334	7.19816	7.23257	7.21073	7.22192	7.20329	7.14647	7.15044	7.21858	7.16966	7.20116	7.25111	7.21202	7.17135	7.25867		7.16158	7.19144	7.19386	7.19202	7.20852	7.24591	7.19984	7.20957	7.2285	7.194	7.194	7.1882	7.1909	7.19073	7.24318	7.22706	7.18771	7.19963	7.29674	7.22153		7.19537	7.19766	7.23646	7.21445	7.20702	7.23082
BMP5	653	7.22947	7.17004	7.17897	7.18324	7.21685	7.20406	7.18188	7.18129	7.21145	7.1591	7.21814	7.21327	7.14554	7.1552	7.23748	7.21071	7.21375	7.22271	7.19798	7.16598		7.19612	7.17414	7.15995	7.20464	7.18253	7.19622	7.22833	7.1898	7.18312	7.29196	7.20868	7.17535	7.18792	7.20128	7.22305	7.14554	7.28763	7.20393	7.16018	7.14439		7.17426	7.18114	7.20417	7.17741	7.20563	7.29063
BMP6	654	7.20283	7.23412	7.24521	7.52685	7.21985	7.21092	7.24303	7.30581	7.16302	7.28226	7.23579	7.23445	7.17652	7.17283	7.3454	7.24711	7.22186	7.32278	7.38593	7.27882		8.68592	8.82914	8.79934	8.6895	9.23442	7.58498	8.91555	9.42641	8.36632	9.37132	8.72595	7.32857	7.17057	7.70321	9.71644	8.44517	8.71327	8.46148	9.93635	8.63198		7.67959	7.93452	7.59425	7.59301	9.0252	9.45759
BMPR1A	657	7.20587	7.25131	7.31089	7.18907	7.23515	7.24759	7.21475	7.14124	7.23236	7.22192	7.22244	7.2636	7.27412	7.21637	7.24069	7.15252	7.22186	7.23658	7.21209	7.1769		7.20454	7.19792	7.25691	7.27252	7.22412	7.23466	7.25467	7.17533	7.21749	7.1761	7.23295	7.23631	7.23216	7.27385	7.22208	7.2073	7.21252	7.24248	7.24644	7.16604		7.3324	7.30942	7.19561	7.20482	7.24665	7.27321
BMPR2	659	8.26447	8.12199	7.97228	8.04856	8.17928	8.10843	8.41454	8.25737	8.09643	8.2633	8.27245	7.93613	8.00508	8.05449	8.00159	8.36331	8.2816	8.31635	8.31176	8.16375		8.07298	8.11532	7.9696	7.90372	8.17003	8.05818	8.03864	7.96491	8.09453	8.08373	8.09802	7.93136	7.95284	7.94466	8.01628	8.15831	7.98817	7.98816	8.20335	8.08247		8.22207	8.19976	8.27379	8.24032	8.30677	8.21701
POLR3D	661	7.27491	7.25441	7.18797	7.18401	7.23153	7.253	7.25	7.21215	7.27069	7.21718	7.26644	7.26854	7.26105	7.29287	7.29067	7.27293	7.26842	7.27111	7.1821	7.2656		7.21749	7.22127	7.21286	7.18164	7.23245	7.22991	7.22136	7.21286	7.30172	7.27593	7.28653	7.36049	7.30587	7.27581	7.30554	7.24821	7.23545	7.27682	7.2441	7.2185		7.20384	7.17845	7.22553	7.18062	7.17879	7.20719
BNIP2	663	9.91732	9.73863	9.86095	9.94693	9.7297	9.43535	9.69021	9.58646	9.60443	9.79328	9.33375	9.61543	9.59024	9.5639	9.48819	9.70395	9.4255	9.67494	9.56753	9.41543		9.63018	9.80077	9.56492	9.77482	9.65978	9.35804	9.50512	9.29035	9.58103	9.57785	9.46358	9.49787	9.6788	9.65561	9.52135	9.64009	9.26515	9.47386	9.5095	9.45065		9.73978	9.90902	9.92855	10.0198	9.80691	9.43119
BNIP3	664	8.06921	7.8764	7.77366	8.08116	8.04498	8.61698	8.4369	8.51364	7.79772	8.02424	8.7729	8.3158	7.99965	8.05258	8.04987	8.32388	7.88476	7.99661	8.10218	8.22501		7.52943	7.43902	7.52889	7.70326	7.76395	8.20414	8.2235	8.10891	7.41836	7.62934	8.11397	8.21022	8.02226	7.8122	8.09131	7.93016	7.39847	7.45052	7.63582	7.75736		7.97391	8.21	7.71778	8.39972	8.49535	9.80077
BNIP3L	665	8.94647	8.72483	8.85619	8.89431	8.98865	9.00578	8.8646	8.75826	8.8648	8.82576	8.84679	8.73353	8.77444	8.73579	8.20426	8.88566	8.76548	8.56888	8.48593	8.37382		8.87823	8.97589	8.88625	9.0268	8.87458	8.92255	8.81692	8.62058	8.74498	8.72596	8.61827	8.65265	8.76595	8.46245	8.63549	8.75569	8.59157	8.62955	8.72254	8.39276		8.41185	8.79597	8.50199	8.83217	8.94113	9.1853
BOK	666	7.46481	7.44848	7.53467	7.35619	7.70276	7.67264	7.58025	7.49064	7.48834	7.98312	7.57293	8.51806	8.66631	8.29694	7.6907	7.71891	7.52881	7.48924	7.60156	7.80556		7.84978	7.69937	7.97848	7.78913	7.62301	7.96776	7.87128	7.71238	7.59795	8.06921	7.74056	8.52973	9.02935	8.61128	7.93034	7.8462	7.64761	7.73513	7.82033	7.8858		7.46269	7.42917	7.75838	7.7265	7.4856	7.68066
FOXL2	668	7.16535	7.19101	7.20116	7.20836	7.17744	7.11947	7.17675	7.13882	7.14939	7.19169	7.17532	7.12733	7.17257	7.15851	7.1176	7.14382	7.18323	7.13873	7.15131	7.18736		7.1921	7.19578	7.17214	7.13861	7.17356	7.16433	7.19786	7.18039	7.17169	7.21696	7.18333	7.1882	7.18404	7.17561	7.11505	7.17479	7.16862	7.12049	7.17523	7.13641		7.11939	7.13001	7.23527	7.17328	7.2271	7.11039
BPGM	669	7.47875	7.43491	7.51585	7.33979	7.77307	7.79989	7.89397	7.5803	7.60225	7.5178	7.94929	7.60523	7.69159	7.51785	7.82164	7.7928	7.65066	7.52576	7.6204	7.65205		7.47634	7.61543	7.51005	7.45643	7.67812	7.73186	7.68917	7.57007	7.65948	7.60641	7.62803	7.63415	7.66802	7.50133	7.67338	7.79838	7.65591	7.66693	7.57293	7.62017		7.7609	7.90126	7.77338	7.64107	8.0339	8.12953
BPHL	670	8.03798	7.914	7.91076	7.75736	8.0594	8.10903	7.94881	7.7879	7.96494	8.30818	7.63015	8.18073	8.08908	8.22988	7.70719	7.98242	7.86127	7.81502	7.82423	7.84374		7.73725	7.65756	7.83958	7.564	7.83958	7.89181	7.70315	7.72406	7.70675	8.09474	7.55045	8.00022	7.99691	7.83099	7.53174	7.69344	7.67204	7.80504	7.53295	7.57098		7.59678	7.59287	7.56246	7.62522	7.75266	7.67669
BRAF	673	7.22188	7.15456	7.15102	7.14587	7.25859	7.25192	7.24635	7.20563	7.26094	7.25556	7.30498	7.19178	7.2373	7.17283	7.28419	7.19295	7.29137	7.22619	7.24222	7.26644		7.28382	7.26607	7.1806	7.18518	7.26655	7.26947	7.24596	7.23578	7.2866	7.31032	7.29963	7.25711	7.2668	7.21262	7.25754	7.31885	7.25074	7.2631	7.29674	7.27986		7.25937	7.26309	7.21209	7.22935	7.22488	7.26738
ZFP36L1	677	9.71928	9.62234	9.52338	9.78362	9.39092	9.36514	9.72209	9.8756	8.67701	9.22638	9.32235	8.41116	9.32386	9.11832	8.34756	9.12466	9.74974	9.50321	9.25725	9.24392		8.22274	8.74989	8.84454	9.3623	9.11075	9.38072	9.25369	8.80771	8.13769	8.43296	8.80026	8.18379	8.90764	8.51614	8.75199	8.9685	8.54748	8.30095	9.2044	9.03566		8.29896	8.83213	8.99907	9.35204	9.56753	9.49411
ZFP36L2	678	10.997	10.8812	10.3858	10.8667	8.90741	8.61333	9.38478	9.99791	9.35833	10.0103	9.05536	9.04615	9.82765	10.1032	8.95764	8.19501	9.98365	9.74234	8.5933	8.26516		9.96741	9.95058	9.22459	9.49103	9.11451	8.86931	8.80066	9.0532	9.61203	9.64563	8.91684	8.76231	9.40852	8.66075	8.31015	8.38764	9.43878	9.13251	8.30428	8.10665		9.1839	8.18611	8.8407	7.8043	8.00153	7.68403
BST1	683	8.03021	8.01365	8.38015	8.25614	8.06985	7.8286	7.9805	7.88083	7.8656	8.46198	8.02481	8.04543	8.07956	8.08648	8.67568	8.32445	8.29463	8.20454	8.36709	8.20839		7.99468	8.23576	8.23513	8.02525	8.04476	7.88005	8.19443	7.88163	8.01174	8.39972	8.218	8.14137	8.11308	8.14232	8.264	8.1887	8.12579	8.2059	8.11097	7.91114		8.1417	8.20689	8.39486	8.37292	8.27141	7.9054
BST2	684	9.53585	9.47728	9.63819	9.60758	9.92644	9.74545	10.9335	9.67846	9.88843	9.21323	10.7846	9.62308	10.1161	9.8803	9.38308	10.1632	9.62271	9.53762	9.46187	9.50756		10.0026	9.86952	9.99241	9.73863	9.57744	10.1663	10.2179	10.0731	9.72064	9.48703	9.94368	9.59163	9.70433	10.0812	9.29766	9.65978	9.98397	9.84429	9.3776	9.51536		9.7358	9.41825	9.38608	9.29715	9.44445	9.51899
BTD	686	7.33489	7.32256	7.35359	7.30523	7.5012	7.45844	7.48933	7.4381	7.43466	7.49814	7.34015	7.43655	7.47937	7.44812	7.47779	7.47252	7.43169	7.46788	7.44863	7.4202		7.38355	7.38677	7.39575	7.53154	7.60513	7.52891	7.45985	7.42682	7.42569	7.43944	7.59317	7.42618	7.56789	7.35376	7.57574	7.4264	7.35516	7.37649	7.39208	7.30809		7.40608	7.37798	7.42666	7.46705	7.547	7.49384
KLF9	687	8.62692	8.68314	8.82309	9.02273	9.20105	9.07179	9.53171	9.15986	9.65065	8.55184	9.14728	8.57546	8.01956	8.25386	9.63414	9.07951	8.85523	8.97278	9.32601	9.25201		8.00679	7.82779	8.04144	8.27203	9.33038	8.76266	8.79319	8.62648	9.23224	8.12591	8.91118	8.48621	7.97782	7.8286	9.64421	9.17892	8.40685	8.25601	9.49034	9.3485		9.63211	9.48911	10.1207	9.47897	10.6615	10.0922
BTG1	694	11.8842	11.7713	11.7629	12.0894	12.1635	11.6925	11.6542	12.4457	11.4827	11.7815	12.0708	11.3232	10.9335	11.0342	10.9986	11.7464	11.5622	11.5032	11.2834	11.0557		12.498	12.7492	12.5132	12.7307	12.9461	12.557	12.8284	12.7443	12.6029	12.4613	12.8952	11.9638	10.8838	12.0799	12.735	12.7667	12.1928	12.3096	12.858	12.5095		11.8708	12.5529	11.9267	11.9946	13.0301	13.2933
BTK	695	10.1529	10.1098	10.0063	10.0643	9.66065	9.76062	9.9658	9.97812	9.70289	9.98966	9.91055	9.61408	9.90628	9.98888	9.94693	9.87481	10.1198	9.99791	10.1443	10.0525		9.5035	9.54035	9.52401	9.34566	9.36567	9.40227	9.46906	9.51351	9.15076	9.36514	9.24056	9.25001	9.92471	9.74762	9.15567	9.19935	9.47794	9.47149	9.2844	9.30411		9.68458	9.49787	9.71825	9.71127	9.36514	9.28878
BUB1B	701	7.19845	7.18102	7.22447	7.21354	7.24936	7.28596	7.26966	7.29012	7.27549	7.23337	7.27281	7.21899	7.21733	7.21546	7.22199	7.23339	7.22581	7.26408	7.2592	7.23059		7.18401	7.28772	7.25579	7.1774	7.2379	7.22562	7.21369	7.22007	7.26807	7.20927	7.27921	7.2642	7.26155	7.28677	7.24574	7.23654	7.23335	7.22731	7.26123	7.19343		7.24521	7.21921	7.21488	7.19732	7.27552	7.24444
BYSL	705	7.49227	7.55846	7.4088	7.44134	7.4145	7.56475	7.43063	7.32907	7.51729	7.42581	7.44629	7.59934	7.46819	7.53026	7.97921	7.50828	7.56047	7.59565	7.52456	7.62828		7.62395	7.63857	7.62768	7.66735	7.57447	7.54601	7.6314	7.69352	7.67458	7.66821	7.6388	7.70284	7.50538	7.66582	7.9664	7.68801	7.78482	7.82087	7.61463	7.70244		7.45225	7.22882	7.33626	7.23125	7.30799	7.35213
TSPO	706	10.6582	10.4444	10.6594	10.7391	10.5283	9.97717	9.68732	10.1005	10.1815	11.0376	10.151	10.3863	10.3831	10.5816	10.9463	10.4692	11.0291	10.4719	10.0308	10.6152		11.0359	10.89	10.9002	10.9092	10.5545	9.91824	9.93718	10.513	10.3468	11.1538	10.4946	10.3356	10.2456	10.8144	10.6392	10.2577	11.1729	10.6509	9.51662	10.2526		10.3423	9.85259	10.3288	10.3203	10.0607	9.60045
C1QBP	708	9.40168	9.56425	9.57692	9.36567	9.49481	9.95489	9.36149	9.03283	9.56492	9.34744	9.25257	9.64352	9.2797	9.56955	10.0786	9.53585	9.45576	9.56955	9.1349	9.6767		10.3242	10.3182	10.4225	10.4812	9.95963	10.3108	9.99872	10.1955	10.1052	10.0339	9.91732	10.012	9.19001	10.2824	10.3586	10.2158	10.2085	10.3265	9.74234	9.95963		9.31174	9.14703	9.34403	9.1608	9.5955	9.80752
SERPING1	710	7.37606	7.24654	7.25775	7.34795	7.82935	7.54873	8.52268	7.40111	7.77508	8.11718	8.19933	8.46924	8.18802	8.73437	7.19164	7.60165	7.39393	7.35209	7.18693	7.24852		7.27846	7.32963	7.27567	7.34034	7.63389	7.70779	7.53791	7.49944	7.6034	7.95697	7.41806	8.28408	8.42144	7.92515	7.22844	7.36416	7.35367	7.47052	7.21556	7.23983		7.18813	7.3086	7.22661	7.23337	7.44082	7.48799
C1QA	712	7.40598	7.22718	7.1823	7.28123	7.80249	7.62089	7.47766	7.26534	7.38897	7.31946	7.4287	8.62405	8.42085	7.46378	7.28753	7.34729	7.209	7.26973	7.32811	7.25966		7.31364	7.20011	7.25579	7.22687	7.40077	7.36956	7.26969	7.27284	7.27434	7.27461	7.26006	8.32815	8.1839	7.31503	7.29528	7.23418	7.23889	7.31091	7.21679	7.33679		7.2586	7.20233	7.21597	7.25004	7.29724	7.26949
C1QB	713	7.5932	7.45425	7.38139	7.19996	10.3172	9.99324	8.58021	7.47748	8.33795	7.67888	9.63786	12.024	12.03	9.72646	8.0897	8.42188	7.52486	7.75481	8.25969	8.20498		7.25639	7.17341	7.16404	7.15411	7.89114	7.5958	7.13529	7.16433	7.25363	7.24623	7.36726	10.5861	11.8965	7.59565	7.41409	7.34121	7.22347	7.26034	7.2518	7.38314		7.38128	7.20967	7.42972	7.16341	8.11232	7.51807
C1R	715	7.17833	7.15684	7.14148	7.16234	7.18769	7.16525	7.19755	7.21764	7.148	7.17336	7.17526	7.24421	7.19588	7.18848	7.22362	7.16778	7.17517	7.20377	7.15956	7.19135		7.14326	7.15868	7.14502	7.15943	7.17593	7.17617	7.1681	7.18202	7.19787	7.1618	7.1883	7.23652	7.17827	7.14988	7.15439	7.17677	7.17534	7.14793	7.20708	7.18554		7.19764	7.20214	7.1546	7.14225	7.27386	7.27135
C1S	716	7.11175	7.20211	7.13317	7.15895	7.16457	7.14538	7.11887	7.14043	7.09214	7.12922	7.1319	7.1122	7.10196	7.13195	7.1462	7.13502	7.1237	7.11343	7.12703	7.1272		7.17109	7.17341	7.16899	7.12094	7.15992	7.16311	7.16855	7.1227	7.11039	7.09384	7.14584	7.16305	7.18503	7.13025	7.12316	7.15081	7.12498	7.16956	7.15328	7.13641		7.15988	7.11609	7.1517	7.17901	7.15193	7.20719
C2	717	7.21277	7.19498	7.28524	7.22523	7.53158	7.81081	7.60188	7.36344	7.66311	7.47591	7.53219	8.53986	8.46728	8.44676	7.24932	7.53693	7.22862	7.25973	7.34073	7.38904		7.22927	7.25425	7.21731	7.2219	7.36996	7.61012	7.34895	7.27166	7.3788	7.30442	7.30819	8.30987	8.68187	7.76727	7.22944	7.31561	7.15851	7.25174	7.28829	7.27232		7.21997	7.34111	7.23759	7.22305	7.59447	8.218
C3	718	7.59953	7.53483	7.28146	7.26914	8.9302	8.19098	8.11697	7.96736	8.26531	7.38985	8.71308	8.17862	7.39572	7.66855	8.37162	8.85371	7.64539	7.48671	8.85585	8.36806		7.34094	7.2912	7.23836	7.33411	8.96137	8.56705	8.30818	7.59988	8.40213	7.28096	8.98522	8.33072	7.50225	7.33886	8.90946	8.85371	7.42802	7.37649	9.02138	8.63837		8.07874	7.99328	7.86771	7.74556	7.86779	7.64779
C3AR1	719	8.00578	9.11217	8.35945	8.16854	9.37728	8.72661	9.58103	9.05178	9.62804	9.3508	9.79849	9.39525	8.89363	8.6399	9.85406	10.4062	9.00932	9.2565	10.1934	10.0597		7.65495	8.63251	8.56746	8.12359	8.47957	8.14609	9.16941	8.66722	8.84274	8.66256	9.37075	9.19149	8.73727	8.35622	10.1585	9.97895	8.67551	8.72557	10.0063	9.99546		8.41739	10.6726	9.85729	9.02703	9.7886	8.95385
CAPN5	726	7.19133	7.27563	7.31933	7.24475	7.19686	7.18323	7.2219	7.20797	7.26227	7.30128	7.15794	7.24521	7.29933	7.3498	7.25143	7.1994	7.28644	7.23573	7.17724	7.18437		7.21938	7.1966	7.21001	7.16302	7.2098	7.19771	7.15533	7.2214	7.25511	7.17142	7.14306	7.11349	7.38638	7.20213	7.20917	7.24141	7.22237	7.21834	7.19516	7.16807		7.20298	7.18903	7.1234	7.17981	7.15618	7.16534
C5	727	7.71639	7.68714	7.5502	7.49741	7.4864	7.28157	7.54028	7.59559	7.5502	7.55803	7.45794	7.50419	7.65453	7.88615	7.24137	7.37593	7.67077	7.59565	7.32475	7.34501		7.58456	7.53243	7.45758	7.37678	7.61915	7.36223	7.50017	7.71328	7.51456	7.55476	7.58885	7.50679	7.63582	7.78929	7.25858	7.34634	7.49237	7.60214	7.43648	7.37208		7.19923	7.22882	7.16177	7.17981	7.2284	7.23515
C5AR1	728	9.95133	10.0643	10.2926	10.3412	10.3479	10.3989	10.184	10.4389	9.84665	11.2705	10.2557	10.2546	10.7442	10.3088	11.041	10.6567	10.509	10.7258	10.5277	10.4869		10.1821	10.1348	10.6663	10.7034	10.4474	9.92384	10.6739	10.2926	9.5185	10.9092	10.2865	10.2904	10.8235	10.6994	10.7859	10.5922	10.4521	10.7089	10.6496	10.1663		10.3108	10.8838	10.7156	11.1415	10.7601	10.2526
C8B	732	7.14782	7.16602	7.31831	7.19918	7.13554	7.15588	7.17733	7.18597	7.21145	7.19466	7.16198	7.15852	7.1523	7.18691	7.23914	7.16847	7.21086	7.20625	7.13824	7.15842		7.1723	7.23543	7.22908	7.25924	7.13922	7.18319	7.18102	7.19523	7.14879	7.18689	7.15551	7.17535	7.15287	7.1846	7.17916	7.14554	7.21252	7.161	7.1614	7.20476		7.20147	7.24536	7.22451	7.21733	7.15193	7.19549
OSGIN2	734	8.00741	7.98923	7.92668	7.82943	8.34756	8.17244	8.06618	8.01618	8.36754	7.89939	8.13862	8.39458	8.12997	7.9408	8.32966	8.23626	7.77766	7.85584	8.0715	8.34333		8.26046	8.48737	8.29337	8.28384	8.39204	8.37813	8.31064	8.16457	8.15771	8.54392	8.13441	8.5919	7.98849	8.11153	8.3225	8.23741	8.10801	8.36181	8.33431	8.29707		9.16676	9.00762	9.11736	8.55126	8.66553	8.73376
VPS51	738	9.53675	9.56553	9.53103	9.58586	9.25201	9.18137	8.82346	9.10713	9.12243	9.26224	8.89607	9.36567	8.98522	9.29167	8.94632	9.05512	9.12638	9.07157	8.87806	8.75627		9.68664	9.66065	9.61345	9.66315	9.6674	9.4876	9.1112	9.30633	9.25858	9.38527	9.51	9.36099	9.02045	9.48974	9.00696	9.02727	9.04869	9.11368	8.80159	8.87451		8.90568	8.52818	8.75588	8.71308	8.67669	8.89275
MRPL49	740	7.51618	7.56596	7.59704	7.54534	7.50355	7.55796	7.55841	7.54287	7.47182	7.47942	7.51527	7.61876	7.39105	7.53667	7.83238	7.63535	7.59914	7.53078	7.54036	7.60165		7.63044	7.64128	7.51756	7.55091	7.58131	7.57157	7.61769	7.61242	7.60398	7.59996	7.53854	7.60184	7.41928	7.51847	7.79533	7.6333	7.61951	7.59193	7.62301	7.55329		7.60444	7.50649	7.5638	7.46099	7.59553	7.61216
ZNHIT2	741	7.4623	7.46967	7.31728	7.46991	7.50934	7.45611	7.48711	7.48252	7.59498	7.4246	7.48838	7.53146	7.545	7.55702	7.45422	7.47297	7.58885	7.5005	7.4827	7.50303		7.45254	7.41014	7.48513	7.58448	7.51019	7.51563	7.50929	7.48799	7.53791	7.50365	7.5634	7.49857	7.58197	7.56184	7.53174	7.48766	7.57645	7.57336	7.56938	7.59453		7.36238	7.28348	7.36204	7.41971	7.45975	7.4221
TMEM258	746	11.8938	12.03	12.0153	12.0418	12.0959	11.9519	12.0389	12.0003	12.1335	12.2386	12.1071	12.0736	12.1857	12.2354	12.3163	12.0537	12.1484	12.0799	12.1695	12.1546		11.7256	11.8816	11.8952	11.7815	12.119	11.9206	12.0125	11.8511	12.0125	12.0987	12.1484	12.0153	12.1484	11.9489	12.1335	12.0767	11.8682	11.9946	12.0987	12.062		11.8938	11.8791	11.9075	11.8842	11.9291	11.955
DAGLA	747	7.68909	7.90795	7.70654	7.75427	7.34334	7.30814	7.29901	7.26217	7.57926	7.71559	7.32543	7.55885	7.68966	7.72662	7.5764	7.41603	7.6314	7.77	7.45309	7.54598		7.49712	7.4187	7.49441	7.38866	7.25637	7.22562	7.20224	7.26249	7.33883	7.51676	7.22297	7.34888	7.73066	7.45107	7.36581	7.29835	7.48126	7.51448	7.20728	7.28065		7.69113	7.54449	7.94275	7.48047	7.34424	7.21368
FMNL1	752	7.42739	7.40355	7.48901	7.41777	7.40796	7.42986	7.47811	7.52052	7.47211	7.66023	7.45546	7.47382	7.34833	7.505	7.61839	7.52446	7.48252	7.59116	7.59074	7.5512		7.50095	7.45653	7.39029	7.48525	7.50186	7.46512	7.43517	7.40961	7.55966	7.47915	7.46148	7.41677	7.41023	7.49984	7.55777	7.43081	7.35167	7.45916	7.51483	7.63904		7.55404	7.53897	7.57245	7.65901	7.5411	7.43413
LDLRAD4	753	7.66265	7.71171	7.52649	7.71414	7.38629	7.26075	7.4032	7.40411	7.25139	7.64101	7.25822	7.36825	7.55406	7.64247	7.30647	7.28802	7.55233	7.47017	7.24106	7.20816		7.31967	7.46134	7.49441	7.564	7.32694	7.26146	7.3035	7.30149	7.45044	7.44997	7.27614	7.31004	7.44148	7.62631	7.19087	7.28698	7.47198	7.3284	7.22265	7.17821		7.16065	7.17845	7.14989	7.13644	7.18293	7.14615
PTTG1IP	754	10.9359	10.7196	10.6385	10.8357	10.586	10.6017	10.8872	10.7822	10.7786	10.7825	10.8305	10.7614	10.6652	10.4012	11.0392	10.8465	10.8331	10.7556	10.5217	10.7475		10.2806	10.2985	10.0714	10.324	10.2342	10.042	10.3164	10.23	10.4286	10.3086	10.4185	10.3964	10.5231	9.91388	10.5638	10.5146	10.1883	10.2371	10.2652	10.4119		10.9805	11.1356	10.8083	11.1719	11.0521	10.8189
C21orf2	755	8.28876	8.43947	8.07388	8.53014	7.86686	7.87851	7.86686	8.08084	7.70156	8.03543	7.87098	7.86487	8.03706	7.94442	7.67573	7.72174	7.98319	7.94726	8.00153	8.07108		8.33963	8.37361	8.04144	8.46518	7.90943	7.96347	8.20378	8.20813	7.87629	8.16325	8.03776	7.93275	8.10008	7.96961	7.8425	7.80212	7.93874	7.96885	8.09014	8.23373		7.73262	7.77516	7.69014	7.97948	7.60457	7.62448
TMEM50B	757	9.84352	9.57012	9.71788	9.75698	9.33743	9.40658	9.75839	9.74079	9.2044	9.42489	9.57504	9.21267	9.50512	9.26059	9.1581	9.54957	9.30767	9.43048	9.71992	9.33801		8.9631	9.07443	9.1375	9.02543	9.02987	9.33177	9.19125	9.11217	8.95971	8.92541	9.20537	8.99694	9.28558	9.093	8.95804	9.22325	8.68553	8.90897	9.31174	9.13848		9.37351	9.63889	9.30254	10.1762	9.2844	9.18341
CA2	760	9.31832	9.19867	9.13075	8.76776	8.5337	8.20078	9.23799	8.26365	8.74189	8.46152	8.60674	8.50546	8.53281	8.3272	9.91878	8.5658	9.56243	9.57088	8.83423	8.86967		11.39	10.5122	10.8284	11.1945	11.2671	10.8632	11.299	11.2278	11.2513	11.373	11.2992	9.38581	8.29103	10.3685	11.9326	10.9448	11.7813	11.2085	11.9335	12.0649		8.76686	7.65272	9.18502	7.95845	8.14885	7.92282
CA3	761	7.20216	7.15769	7.19212	7.22055	7.18399	7.19753	7.17891	7.12699	7.21073	7.11832	7.13457	7.1776	7.19794	7.16974	7.20072	7.1562	7.2378	7.17312	7.19798	7.16276		7.18958	7.21358	7.19292	7.34634	7.2046	7.21934	7.14321	7.17316	7.18312	7.22612	7.18241	7.21681	7.18213	7.25082	7.1898	7.14235	7.20022	7.13069	7.18328	7.16604		7.17426	7.20491	7.13069	7.14905	7.22338	7.16961
CA4	762	7.20902	7.23671	7.21205	7.18486	7.24279	7.21551	7.2214	7.19037	7.25073	7.16621	7.14706	7.2436	7.19994	7.20599	7.17753	7.18193	7.2434	7.17312	7.17844	7.19791		7.18151	7.21134	7.22201	7.19997	7.19604	7.19561	7.22136	7.17462	7.2151	7.21863	7.26416	7.16305	7.20228	7.1864	7.18501	7.19954	7.19009	7.21761	7.23442	7.2079		7.2699	7.22104	7.19184	7.28982	7.22411	7.20792
CA11	770	7.467	7.70793	7.48498	7.65788	7.35365	7.29607	7.23696	7.30225	7.29274	7.49905	7.36479	7.36365	7.51089	7.81331	7.27281	7.20922	7.37922	7.5415	7.16902	7.25606		7.26451	7.37314	7.21001	7.25691	7.37585	7.24591	7.23179	7.31016	7.2079	7.40481	7.37245	7.48546	7.52347	7.43409	7.22844	7.16286	7.2773	7.29404	7.15566	7.25729		7.20836	7.13758	7.14557	7.09247	7.18999	7.20257
CACNA1D	776	7.19435	7.23097	7.21285	7.2152	7.24169	7.23889	7.23978	7.20484	7.19026	7.2404	7.20804	7.2636	7.17552	7.23543	7.22368	7.2982	7.2405	7.20016	7.18446	7.19163		7.20917	7.2144	7.25064	7.17404	7.16795	7.21088	7.21234	7.22941	7.1928	7.17689	7.24625	7.17288	7.22139	7.17004	7.16275	7.18357	7.21022	7.15158	7.27182	7.2619		7.22991	7.18721	7.23995	7.24009	7.23788	7.21624
CACNA1S	779	7.29212	7.28513	7.29418	7.25077	7.30286	7.42514	7.28788	7.28519	7.37206	7.29598	7.3477	7.33591	7.37151	7.34488	7.29406	7.29015	7.25325	7.26408	7.28058	7.34988		7.34211	7.34241	7.28458	7.23155	7.30417	7.29297	7.2913	7.37299	7.33941	7.37804	7.32224	7.33853	7.28062	7.29619	7.31193	7.3419	7.31406	7.27627	7.30903	7.31566		7.29285	7.32797	7.37	7.41112	7.38274	7.45433
DDR1	780	7.42611	7.4223	7.42264	7.5481	7.36989	7.44326	7.35217	7.38381	7.48471	7.3944	7.39954	7.39412	7.40241	7.55571	7.48212	7.39144	7.38341	7.54746	7.48163	7.25775		7.29943	7.25585	7.2155	7.35282	7.23195	7.25644	7.24476	7.27105	7.3333	7.27461	7.30929	7.31912	7.37004	7.36577	7.32137	7.2583	7.21363	7.30963	7.24759	7.29772		7.56418	7.53897	7.62426	7.41705	7.46192	7.49793
CACNB1	782	7.24396	7.23991	7.31457	7.25625	7.20608	7.2086	7.25774	7.19346	7.22098	7.21031	7.18932	7.29861	7.22847	7.26629	7.20613	7.22324	7.19885	7.22271	7.24604	7.21982		7.22927	7.28924	7.24718	7.33942	7.22364	7.2055	7.20166	7.21286	7.19195	7.17689	7.26333	7.24726	7.21057	7.23972	7.20917	7.24649	7.283	7.22878	7.22265	7.24445		7.23339	7.31325	7.27375	7.2716	7.17553	7.22237
CACNB3	784	7.34553	7.47315	7.40796	7.3606	7.25153	7.18691	7.26101	7.24832	7.20502	7.31264	7.30002	7.23054	7.27243	7.24383	7.27996	7.2457	7.38398	7.36858	7.30012	7.245		7.22535	7.32246	7.22513	7.23452	7.26608	7.28277	7.28886	7.2967	7.33198	7.32677	7.30649	7.27029	7.34244	7.32331	7.25163	7.22866	7.25074	7.32137	7.29284	7.17719		7.3227	7.58911	7.22223	7.19274	7.35686	7.88759
CACNB4	785	7.18831	7.20758	7.24637	7.20589	7.17276	7.21823	7.20576	7.15012	7.16482	7.23418	7.18137	7.18387	7.2028	7.17076	7.16586	7.19618	7.18211	7.20216	7.16433	7.16276		7.15158	7.20394	7.13661	7.29958	7.13275	7.15888	7.18232	7.21018	7.22932	7.19937	7.16664	7.18991	7.21605	7.20213	7.18501	7.15183	7.17539	7.20562	7.17637	7.21547		7.22535	7.17759	7.23102	7.20765	7.1655	7.20108
CACNG1	786	7.20902	7.24068	7.18389	7.17073	7.22941	7.18566	7.16231	7.22604	7.23002	7.17498	7.21435	7.21731	7.2163	7.25691	7.20941	7.21222	7.25854	7.1508	7.19325	7.20516		7.24451	7.23243	7.16557	7.22687	7.23073	7.25061	7.21126	7.24962	7.2285	7.2773	7.21734	7.25779	7.16572	7.22732	7.26748	7.25996	7.21022	7.26785	7.22512	7.23712		7.19168	7.22975	7.18521	7.17741	7.16132	7.16603
SLC25A20	788	7.58486	7.7672	7.70548	7.7391	7.73969	7.86103	7.64166	7.63782	7.72926	7.83896	8.05225	8.11585	8.18136	7.81088	7.62314	7.71134	7.74549	7.78836	7.49167	7.54555		7.60593	7.57115	7.60931	7.55756	7.56449	7.70162	7.56957	7.59483	7.68889	7.86637	7.64671	7.99084	8.16815	7.62907	7.59515	7.62398	7.74879	7.72817	7.49125	7.533		7.4949	7.45302	7.52986	7.49632	7.47168	7.56016
CAD	790	7.47671	7.58712	7.50925	7.36478	7.45411	7.5091	7.40657	7.39575	7.49441	7.52626	7.35662	7.72028	7.63111	7.89199	7.47479	7.39378	7.62943	7.66467	7.38806	7.5315		7.50195	7.45602	7.5345	7.44312	7.47402	7.43902	7.4342	7.53258	7.50846	7.5992	7.51009	7.74436	7.69761	7.74101	7.51711	7.52205	7.61722	7.66938	7.42454	7.55545		7.24126	7.31726	7.23329	7.18589	7.28508	7.29467
CALCA	796	7.22392	7.15456	7.22158	7.16054	7.22242	7.2092	7.15888	7.18523	7.20342	7.20839	7.17379	7.21899	7.18275	7.20186	7.16966	7.15922	7.14201	7.17312	7.18564	7.17032		7.17844	7.2152	7.20523	7.17656	7.22125	7.21885	7.21126	7.29417	7.18578	7.24708	7.21384	7.23342	7.15888	7.17465	7.25163	7.16485	7.15086	7.18125	7.12285	7.14141		7.24037	7.1829	7.15504	7.2086	7.12847	7.23743
CALD1	800	7.18663	7.21696	7.1673	7.16683	7.28597	7.29792	7.28832	7.20331	7.18007	7.20933	7.30359	7.28687	7.21454	7.22927	7.13631	7.2457	7.16198	7.19693	7.21075	7.21358		7.20313	7.19144	7.17296	7.19288	7.2141	7.19732	7.20295	7.13697	7.18666	7.17882	7.19303	7.23201	7.18213	7.2092	7.17241	7.19666	7.18117	7.14459	7.1343	7.18019		7.20221	7.24628	7.25235	7.19274	7.29054	7.28409
CALM2	805	12.1667	12.1667	12.2548	12.2955	12.1122	12.1574	12.3163	12.2648	11.8137	12.119	11.9838	12.1695	12.0537	12.1608	12.348	12.1484	12.3957	12.498	12.4938	12.2282		11.4688	11.4806	11.4955	11.5279	11.7256	11.7305	11.8484	11.709	11.5935	11.53	11.6257	11.7305	11.8791	11.7001	11.6042	11.7382	11.794	11.649	11.7788	11.7355		11.7526	11.2518	11.7629	11.4894	11.7256	11.7713
CALM3	808	11.7713	11.8965	11.8047	11.7134	11.4765	11.5843	11.5997	11.7502	11.6542	11.9891	11.7452	11.5912	12.0921	11.8263	11.5179	11.8137	11.5843	11.5203	12.0036	11.6717		11.6637	11.6588	11.6675	11.53	11.0309	11.3557	11.578	11.3878	11.3725	11.7279	11.4185	11.5137	12.0921	11.4667	11.3908	11.4848	11.4484	11.4243	11.615	11.454		11.9466	11.9668	11.9355	12.1221	11.3424	11.3324
CALR	811	10.2836	10.3978	10.3885	10.5297	10.0063	10.2704	10.541	10.3182	10.169	10.2756	10.4567	10.0181	10.6739	10.6088	10.6994	10.7156	10.5605	10.6553	10.6509	10.4921		9.5172	9.436	9.86802	9.61886	9.36646	9.56553	9.84128	9.71721	9.36099	9.64734	9.87039	9.82943	10.6701	10.285	10.0564	9.92895	9.96654	9.84741	9.7116	9.96839		9.97189	10.0353	10.2379	10.8556	9.89736	9.68311
CALU	813	8.67348	8.71268	8.71645	8.50775	9.08261	8.87826	8.55049	8.36017	8.67348	8.9051	8.42037	9.28505	9.18056	9.35955	9.14482	8.78734	8.49197	8.7684	8.57643	8.81333		8.41652	8.39366	8.55351	8.31636	8.52403	8.35872	8.1901	8.05121	8.27956	8.56911	8.26117	9.11501	9.28928	9.07638	8.7751	8.63366	8.44004	8.42523	8.37956	8.57159		8.76303	8.50459	8.84747	8.64451	8.6879	8.45769
CAMK2D	817	7.29773	7.21852	7.17388	7.19918	7.19503	7.2086	7.23282	7.28378	7.20991	7.19466	7.24297	7.25653	7.28359	7.25691	7.21957	7.21852	7.17035	7.26227	7.19919	7.19469		7.20917	7.29291	7.17891	7.18252	7.15511	7.19771	7.21298	7.21814	7.21667	7.194	7.19763	7.25106	7.32339	7.26333	7.17152	7.18909	7.14746	7.23098	7.15213	7.19541		7.13245	7.12291	7.07763	7.16341	7.18442	7.13734
CAMLG	819	10.7075	10.5446	10.5605	10.3745	10.7156	10.5245	10.3252	10.6308	10.965	10.7722	10.5987	10.6726	10.3919	10.4272	10.2577	10.6152	10.6038	10.5344	10.61	10.4692		10.8158	10.8593	10.8223	10.5232	11.0105	10.7948	10.5545	10.6909	11.107	10.8744	10.7763	10.6805	10.4425	10.7391	10.5969	10.6282	10.6222	10.825	10.8699	10.4677		10.3323	10.3208	10.4488	10.1368	10.3942	10.5065
CAMP	820	7.13638	7.18559	7.16418	7.09095	7.13554	7.15775	7.13229	7.13882	7.13558	7.14914	7.16507	7.22465	7.26499	7.22706	7.13234	7.10396	7.2047	7.15412	7.20819	7.21982		12.0736	11.8791	11.8682	11.4955	11.1433	11.0759	12.0565	12.4026	10.832	11.0036	10.861	10.5434	7.31248	12.702	9.73035	11.2399	11.6042	11.6174	10.6553	10.2427		7.20298	7.11698	7.15415	7.14508	7.16636	7.15693
CAPG	822	8.24783	8.03225	8.2449	8.08657	8.86912	8.68154	8.5718	8.49634	8.6028	8.44046	8.36949	8.79495	8.69027	8.56893	8.7043	8.65568	8.4481	7.94072	9.01187	8.93264		7.71559	7.53968	7.71957	7.72272	8.08394	8.24919	8.06427	7.91744	8.03511	7.83167	8.14732	8.35508	8.74969	8.00891	8.3294	8.1084	7.85883	7.45235	8.47649	8.44501		8.66487	8.58142	8.924	8.91494	8.6329	8.61892
CAPN1	823	8.86847	8.97584	8.9815	8.92197	8.87161	8.59565	8.92851	8.82776	8.7296	9.08168	8.79222	8.90441	9.07998	8.90878	9.08884	8.89585	9.03838	8.87623	9.03791	8.74514		8.57727	8.58177	8.66704	8.57451	8.72124	8.41695	8.73129	8.43657	8.50574	8.56732	8.43183	8.80159	9.03951	8.71567	8.46033	8.49089	8.37016	8.47361	8.44676	8.36443		8.97194	8.96137	8.95949	9.11626	8.79495	8.48506
CAPS	828	7.16851	7.08641	7.20934	7.18177	7.21985	7.1794	7.20308	7.20408	7.20751	7.22958	7.15794	7.21327	7.21356	7.20085	7.12243	7.19463	7.18323	7.22271	7.26661	7.14634		7.22136	7.16112	7.21372	7.17229	7.21094	7.13564	7.18501	7.21084	7.19018	7.1921	7.22911	7.2299	7.2196	7.13663	7.18317	7.1689	7.20801	7.20049	7.18673	7.21636		7.13852	7.16885	7.19472	7.19098	7.16636	7.20401
CAPZA2	830	11.1104	11.1276	10.935	10.9777	11.4123	11.3965	11.274	11.2705	11.2037	11.0209	11.4185	10.9938	10.9259	10.9259	11.1574	11.516	10.9002	10.9274	11.3973	11.1415		10.9214	11.0088	10.7184	10.8958	11.0081	11.1312	11.1005	10.6633	10.9229	10.7062	11.0953	10.8379	10.8158	10.7102	10.8334	11.194	10.61	10.751	11.0176	10.9906		11.3444	11.5443	11.1889	11.3213	11.3087	11.102
CAST	831	7.19845	7.30255	7.22252	7.22239	7.15538	7.16673	7.20855	7.24894	7.23839	7.19669	7.17833	7.1776	7.16066	7.18035	7.22043	7.2269	7.13987	7.20625	7.15948	7.17478		7.18898	7.20994	7.2033	7.19467	7.26541	7.19771	7.1947	7.18191	7.2079	7.25468	7.13073	7.19331	7.19766	7.17281	7.18501	7.2073	7.19679	7.16009	7.21096	7.14141		7.22842	7.24069	7.1609	7.28171	7.19971	7.18338
CARS	833	7.63519	7.66119	7.80866	7.67112	7.56814	7.50749	7.62344	7.59217	7.65115	7.63206	7.53854	7.6415	7.57521	7.52778	7.69986	7.60136	7.62786	7.67956	7.52468	7.53703		7.56621	7.65856	7.63911	7.6923	7.75843	7.60376	7.6771	7.62741	7.71084	7.61544	7.61803	7.67227	7.53924	7.56198	7.69721	7.63758	7.62296	7.68064	7.65185	7.64948		7.73718	7.74482	7.78226	7.77067	7.65965	7.56066
CASP1	834	10.0978	10.224	9.95757	10.4504	9.90454	10.1299	10.5394	10.6563	10.2561	9.02377	10.5523	9.88877	10.0757	9.98278	9.56404	9.96468	9.35808	9.88695	10.2162	10.1506		8.78449	8.69986	8.65044	8.78696	8.13936	9.09008	9.03282	8.82798	8.59407	8.06244	8.68754	8.68533	9.7909	8.75275	8.3005	8.49993	8.1669	8.7741	8.56073	8.85357		10.194	10.4849	9.70978	10.1458	9.58047	9.97085
CASP2	835	9.03561	8.91306	8.7841	8.84606	8.74808	8.57572	8.91159	9.11624	8.87487	8.87284	8.87008	8.637	8.80642	8.70207	8.64828	8.45079	8.99065	8.81263	8.802	8.65047		9.04756	9.03541	8.78759	8.81393	8.92132	8.73037	8.87476	9.01776	9.06045	8.87071	9.00419	8.65529	8.73406	8.72009	8.45146	8.56989	8.93919	8.92498	8.63239	8.51286		8.76265	8.68992	8.48932	8.61768	8.84447	8.5669
CASP3	836	7.31839	7.25748	7.3474	7.3321	7.2345	7.2456	7.2805	7.22868	7.28862	7.2404	7.34808	7.27515	7.33832	7.26629	7.24624	7.30328	7.2405	7.26805	7.30579	7.27248		7.26984	7.28924	7.29714	7.26327	7.23135	7.29642	7.2599	7.28104	7.25585	7.23104	7.28056	7.26963	7.26527	7.27021	7.27294	7.24496	7.26089	7.26903	7.21346	7.25635		7.37056	7.43685	7.32082	7.33766	7.25823	7.30413
CASP4	837	7.25823	7.22792	7.2368	7.35229	7.26647	7.27114	7.31991	7.34084	7.28996	7.19067	7.35971	7.17402	7.22025	7.17494	7.43186	7.35678	7.22862	7.27746	7.30986	7.27882		7.21823	7.17414	7.22116	7.22099	7.25988	7.25489	7.19861	7.24289	7.21996	7.19668	7.20119	7.16018	7.16468	7.18369	7.25163	7.26146	7.23659	7.23917	7.22751	7.22526		7.78652	8.27832	7.70189	7.9135	7.49169	7.71521
CASP6	839	7.33824	7.28217	7.21961	7.279	7.29359	7.24822	7.26722	7.26289	7.26227	7.23583	7.23342	7.28306	7.27488	7.21752	7.18511	7.27622	7.27812	7.21788	7.18446	7.24291		7.26605	7.30672	7.26984	7.27906	7.2753	7.24689	7.26162	7.24415	7.30927	7.26593	7.2359	7.27301	7.26608	7.24192	7.17831	7.23178	7.24748	7.26146	7.21791	7.21159		7.2672	7.31325	7.29273	7.2086	7.25281	7.25932
CASP7	840	7.4952	7.35285	7.34479	7.37928	7.53712	7.47392	7.46438	7.48767	7.59272	7.45071	7.72257	7.49411	7.55552	7.45853	7.52725	7.56972	7.521	7.44869	7.37465	7.48539		7.4773	7.34468	7.38183	7.41166	7.54075	7.53776	7.44746	7.50049	7.50288	7.42672	7.61763	7.4465	7.49568	7.364	7.56578	7.49819	7.48849	7.47668	7.47341	7.511		7.68781	7.55139	7.48109	7.52154	7.73475	7.87108
CASP8	841	7.30421	7.29237	7.34524	7.28867	7.22619	7.18566	7.26618	7.25691	7.22012	7.17099	7.31426	7.18744	7.25127	7.20186	7.23083	7.21071	7.16732	7.19292	7.17023	7.18953		7.2557	7.36967	7.20618	7.2219	7.22125	7.19111	7.23011	7.20894	7.24527	7.19576	7.25182	7.23265	7.19389	7.20826	7.22944	7.17188	7.18441	7.19532	7.17523	7.19133		7.43851	7.48809	7.23102	7.25125	7.21914	7.19399
CASP9	842	7.39041	7.34202	7.38378	7.21961	7.39885	7.33295	7.33224	7.38088	7.41343	7.32954	7.28363	7.35373	7.30205	7.26212	7.44762	7.35678	7.30309	7.32715	7.35595	7.34706		7.43205	7.4491	7.38112	7.33332	7.47565	7.40791	7.31077	7.32417	7.36019	7.38781	7.40081	7.37773	7.28932	7.29484	7.50441	7.42794	7.32244	7.26736	7.46386	7.37817		7.44696	7.40694	7.51623	7.49565	7.5076	7.33777
CAT	847	8.88641	9.15654	9.30866	9.20391	8.65762	8.54106	8.87754	9.21123	8.38409	8.97824	8.53748	8.87666	9.33434	9.1416	8.01973	8.15254	9.30022	8.86049	8.19459	8.0904		8.42104	8.59673	8.77136	8.56144	8.50916	8.52908	8.65406	8.64895	8.41667	8.68117	8.42355	8.60385	9.33897	8.66639	7.87732	8.04146	8.59279	8.35489	7.93165	7.95215		7.71408	7.90354	7.88824	7.73889	8.10544	8.08027
CAV1	857	7.1848	7.18635	7.21122	7.17455	7.18464	7.18254	7.17943	7.28062	7.23236	7.21718	7.18501	7.21403	7.16755	7.20599	7.20173	7.19776	7.1652	7.13084	7.15373	7.12516		7.20454	7.17049	7.17296	7.21608	7.23373	7.22622	7.21298	7.17826	7.16256	7.194	7.17225	7.25312	7.15888	7.15176	7.45345	7.21701	7.17308	7.14748	7.22976	7.27232		7.29662	7.17845	7.20417	7.14669	7.27834	7.21814
CAV2	858	7.15981	7.18713	7.15251	7.17931	7.12574	7.19935	7.15888	7.20173	7.12851	7.12623	7.16121	7.16951	7.18698	7.20599	7.17651	7.13706	7.18756	7.18059	7.14299	7.16379		7.19091	7.16451	7.10791	7.19736	7.16999	7.16891	7.17625	7.15387	7.1726	7.19937	7.18601	7.2105	7.14619	7.15802	7.16666	7.2707	7.21476	7.15719	7.13195	7.12819		7.23801	7.1794	7.14303	7.15298	7.21752	7.13172
CAV3	859	7.31698	7.23178	7.25882	7.18746	7.21161	7.23788	7.17346	7.18741	7.15593	7.31852	7.2187	7.23213	7.25361	7.17826	7.18873	7.19545	7.19482	7.18781	7.19677	7.24586		7.2406	7.19218	7.19665	7.2652	7.2141	7.23578	7.29734	7.26113	7.24216	7.20123	7.14769	7.16018	7.12655	7.20738	7.22398	7.17188	7.20581	7.19367	7.22856	7.16604		7.29749	7.24069	7.22017	7.14508	7.21914	7.20469
RUNX1	861	7.649	7.6994	7.60823	7.68006	7.60148	7.67229	7.70262	7.61358	7.77964	7.69183	7.58051	7.67839	7.52456	7.6388	7.87822	7.74452	7.67427	7.69984	7.87881	7.69724		7.51792	7.53649	7.48831	7.53058	7.52571	7.54174	7.65638	7.49042	7.64958	7.57016	7.59809	7.58296	7.62778	7.52036	7.88049	7.73778	7.55202	7.57361	7.82843	7.69012		8.21351	8.33495	8.31353	8.10111	8.12676	7.93484
RUNX3	864	8.91843	8.9115	8.89854	9.06546	8.35937	8.49682	8.80416	9.00207	8.26222	8.70811	9.02779	8.20905	8.69797	8.7663	8.54303	8.19518	8.64624	8.82663	8.46868	8.17994		7.88841	7.8943	7.96741	8.05899	8.07446	7.90882	7.89544	8.14927	7.85902	8.074	8.04134	7.96567	8.4827	8.32744	7.80519	7.77078	7.77178	7.77735	7.65308	7.66993		8.96556	9.12145	8.34992	9.10483	8.66146	9.05365
CBL	867	8.52423	8.32803	8.27128	8.39611	8.09527	8.07231	8.31997	8.40095	8.08495	8.09039	8.15849	7.98802	8.098	8.2751	7.89079	8.14458	8.42618	8.47592	8.25675	8.07603		8.30213	8.38147	8.17804	8.27193	8.1374	8.12307	8.26998	8.25489	8.23907	8.06476	8.15217	7.98388	8.03808	8.10471	7.75843	8.07065	8.27768	8.2226	8.08764	8.01379		8.09043	8.23175	8.08649	8.21981	8.1739	8.0661
CBLB	868	7.85926	7.85534	7.59109	7.64218	7.93964	7.79164	8.10789	7.89578	7.76675	7.9813	7.7811	8.15533	8.18413	7.92215	7.51325	7.68144	7.82709	7.80045	7.73144	7.68079		7.69225	7.77091	7.66855	7.60636	7.96982	7.71862	7.92911	7.75684	7.82841	7.84383	7.73144	8.03185	8.23451	7.83329	7.47879	7.6198	7.74007	7.74143	7.56177	7.65963		7.47033	7.55949	7.55993	7.4817	7.76582	7.61008
SERPINH1	871	7.37458	7.37552	7.28394	7.37565	7.39773	7.36545	7.34761	7.29156	7.36494	7.35524	7.31576	7.45282	7.59358	7.58669	7.39346	7.31549	7.35167	7.43781	7.28058	7.36043		7.38855	7.35534	7.35455	7.26953	7.48099	7.39089	7.38729	7.35548	7.34997	7.28744	7.4497	7.67264	7.53174	7.54205	7.37507	7.40385	7.35681	7.36962	7.30175	7.35345		7.35538	7.30193	7.24227	7.36033	7.41525	7.43685
CBR1	873	7.42194	7.50812	7.48766	7.41194	7.68124	7.78815	8.14924	7.42422	7.88684	7.71282	7.86924	7.9575	7.97638	7.90588	7.67998	7.58333	7.64107	7.6078	7.43902	7.48256		7.47906	7.40608	7.52692	7.35684	7.50598	7.57488	7.44894	7.53098	7.53791	7.54339	7.48693	7.74436	7.84967	7.62568	7.53798	7.33094	7.46248	7.48049	7.37501	7.35174		7.43561	7.30193	7.28579	7.29877	7.32524	7.33027
CBR3	874	7.29411	7.32187	7.30553	7.23777	7.57257	7.59822	7.42552	7.28942	7.54306	7.43769	7.4782	7.56335	7.44717	7.49237	7.29754	7.51225	7.33925	7.3744	7.39258	7.47784		7.21227	7.25911	7.27986	7.29577	7.49767	7.70032	7.37421	7.35022	7.42569	7.28228	7.48957	7.56622	7.47794	7.30075	7.37389	7.4032	7.30869	7.28306	7.44116	7.52212		7.33159	7.36468	7.29825	7.44886	7.3578	7.40364
CBS	875	7.27722	7.28068	7.24954	7.23341	7.3672	7.26305	7.16174	7.17437	7.35363	7.60369	7.21551	7.25727	8.72271	7.39888	7.2188	7.39788	7.18756	7.19292	7.30707	7.3987		7.23777	7.20994	7.28334	7.2652	7.22239	7.16663	7.18771	7.24774	7.26335	7.36003	7.18865	7.24726	8.86667	7.3486	7.16156	7.28867	7.19571	7.19963	7.21218	7.35265		7.23654	7.29708	7.28178	7.35897	7.49811	7.17757
CCNA2	890	7.21994	7.1894	7.26426	7.18401	7.2405	7.19574	7.26656	7.23191	7.15763	7.23243	7.26798	7.24195	7.25452	7.23987	7.20941	7.24236	7.25111	7.25882	7.24853	7.17478		7.17109	7.19792	7.18581	7.21802	7.23975	7.24536	7.32521	7.22347	7.24603	7.27206	7.21479	7.246	7.26335	7.19334	7.18317	7.204	7.23889	7.23987	7.22025	7.23329		7.23878	7.24069	7.32344	7.2585	7.25145	7.33091
CCNC	892	8.03798	7.83862	7.9241	7.98923	7.7247	7.64317	7.61833	7.59368	7.47346	7.4709	7.62828	7.56043	7.57245	7.45639	7.60901	7.52169	7.52632	7.4945	7.40342	7.4689		7.7776	8.18624	7.87038	7.93664	7.72438	7.82218	7.69722	7.54757	7.4549	7.61926	7.54593	7.62215	7.4726	7.38148	7.58233	7.60713	7.58067	7.57183	7.49824	7.53802		8.04167	7.8462	7.8492	7.81925	7.59447	7.62153
CCND2	894	7.32371	7.32006	7.26934	7.40567	7.53603	7.36083	7.24955	7.3389	7.24028	7.35115	7.39547	7.43545	7.38907	7.37872	8.05942	7.2867	7.36459	7.36076	7.33566	7.3218		7.58701	7.57668	7.50837	7.6028	7.55014	7.75887	7.34202	7.79645	7.33997	7.69613	7.42928	7.44123	7.49444	7.68449	8.16148	7.8689	8.04516	7.92157	7.52218	7.88289		7.82547	7.32407	7.49995	7.32023	7.53974	7.37301
CCND3	896	10.3088	10.2021	10.5156	10.2792	9.79328	9.23167	10.547	10.5143	10.3793	10.0803	10.3908	9.38429	9.48322	9.80481	11.9719	10.3654	10.0171	10.1767	11.6857	10.9229		10.0505	9.54882	9.94368	9.82239	10.047	9.82274	10.2427	10.0516	10.1125	9.75734	10.0778	9.43742	9.3568	9.7722	11.0935	10.3288	9.7358	9.47897	11.1005	10.8166		12.6641	12.2582	12.6321	12.5982	11.709	11.0903
CCNE1	898	7.21162	7.19185	7.22639	7.15743	7.2092	7.20804	7.21894	7.20715	7.18437	7.19466	7.20138	7.23357	7.25452	7.17283	7.20863	7.20535	7.23337	7.19593	7.21209	7.17367		7.26831	7.20691	7.19386	7.20836	7.22009	7.2559	7.23983	7.26391	7.23771	7.26593	7.21384	7.29555	7.26335	7.25243	7.2032	7.20308	7.28669	7.27752	7.20128	7.23329		7.19687	7.17142	7.16526	7.22508	7.19456	7.19885
CCNF	899	7.48066	7.58712	7.40575	7.53056	7.34176	7.4831	7.49035	7.45781	7.39992	7.58712	7.44836	7.47248	7.47012	7.65591	7.50888	7.40179	7.51427	7.45883	7.43029	7.39041		7.36146	7.33832	7.37763	7.46781	7.35726	7.3947	7.39911	7.34305	7.37941	7.42259	7.37414	7.45742	7.61604	7.43672	7.51534	7.43205	7.41367	7.34047	7.4591	7.46304		7.6204	7.71017	7.46592	7.53738	7.37707	7.43146
CCNG2	901	7.26635	7.30653	7.22994	7.29335	7.32964	7.29268	7.38429	7.36088	7.37202	7.36008	7.33365	7.40743	7.31166	7.2834	7.27713	7.35409	7.30041	7.288	7.32319	7.29218		7.24186	7.31281	7.26114	7.2287	7.36899	7.27557	7.30473	7.28014	7.33008	7.27347	7.32794	7.34823	7.33696	7.26256	7.27483	7.29095	7.28408	7.2612	7.36003	7.26731		7.3748	7.44385	7.38343	7.3837	7.37883	7.47394
CCNH	902	7.77743	7.75676	7.78224	7.88488	7.77678	7.80128	7.84236	7.75061	7.71889	7.75445	7.73947	7.80681	7.8146	7.69984	7.98351	7.81244	7.83636	7.88933	7.87182	7.82526		7.77318	7.834	7.85105	7.91759	7.81506	7.84869	7.90496	7.83141	7.75524	7.80251	7.76027	7.7319	7.70022	7.82646	7.96339	7.84386	7.90634	7.86384	7.90285	7.95337		7.84995	7.8375	7.9147	7.87037	8.03864	8.0437
CCNT1	904	7.27662	7.36086	7.29539	7.22055	7.32645	7.27169	7.3093	7.27252	7.34012	7.23506	7.27188	7.3181	7.28045	7.2302	7.28344	7.29628	7.25325	7.24451	7.29416	7.28201		7.32208	7.36296	7.30413	7.30061	7.33874	7.31306	7.30412	7.2875	7.35269	7.3122	7.30186	7.31912	7.24956	7.32268	7.2081	7.32331	7.29822	7.32137	7.33362	7.32647		7.24841	7.27203	7.30234	7.28295	7.28976	7.32465
CCNT2	905	7.22055	7.29654	7.22543	7.20673	7.23053	7.25747	7.32753	7.20331	7.19445	7.24921	7.2811	7.24521	7.25711	7.25494	7.21031	7.29954	7.21589	7.25055	7.25389	7.25775		7.22657	7.21285	7.20523	7.20089	7.22472	7.25537	7.25014	7.20547	7.23631	7.27057	7.25529	7.23862	7.27916	7.27246	7.2378	7.20645	7.15086	7.23987	7.24289	7.21159		7.18308	7.16376	7.17241	7.25708	7.18915	7.24363
CCT6A	908	8.04676	8.06255	8.04521	8.03335	8.20465	8.58244	8.23649	8.35422	8.14666	8.00731	8.20363	8.05961	8.20727	8.23716	8.63837	8.22094	8.37902	8.29371	8.18733	8.46596		8.31406	8.39688	8.25494	8.20031	8.3294	8.60345	8.29834	8.46728	8.12579	8.1872	8.34817	8.1689	8.28907	8.41058	8.53629	8.52127	8.51598	8.37611	8.38604	8.58356		8.17315	7.90388	7.97363	8.06637	8.00663	8.22327
CD1B	910	8.02096	9.00077	8.16973	8.52343	7.27077	7.15707	7.37814	7.32433	7.40317	7.34167	7.29311	7.15229	7.5501	7.74806	9.7945	7.43519	7.96154	8.38722	7.63429	7.76518		7.24245	7.2168	7.22513	7.18164	7.19334	7.27293	7.14048	7.45883	7.23849	7.21356	7.29126	7.1567	7.51188	7.21435	7.29123	7.33563	7.31303	7.16861	7.20373	7.27149		7.83533	7.14384	8.80994	7.2662	7.16132	7.15385
CD1C	911	7.82915	8.31855	7.77947	8.06857	7.20267	7.20028	7.32914	7.23028	7.23313	7.29073	7.22977	7.18202	7.32507	7.37929	7.69989	7.20693	7.48892	7.78083	7.35075	7.25197		7.18738	7.16559	7.16366	7.18608	7.15944	7.15491	7.16581	7.22368	7.1653	7.17506	7.16313	7.18744	7.29229	7.16631	7.22071	7.19387	7.17162	7.18219	7.17868	7.19031		7.3079	7.162	7.48958	7.1551	7.17907	7.19237
CD1D	912	7.61783	7.91631	8.16397	7.98775	7.40095	7.2995	7.61221	7.85411	7.36172	7.86702	7.57614	7.41434	7.89136	7.77204	7.5715	7.37168	8.0072	7.99599	7.40342	7.32527		8.69435	8.53366	8.90098	8.64126	7.99246	7.89121	8.59462	8.8774	8.06102	8.61628	8.27751	7.61262	7.90109	9.40985	7.57164	7.82012	8.67602	8.78943	7.65193	7.48617		7.21836	7.17585	7.25006	7.12368	7.21377	7.22455
CD2	914	7.56052	7.53098	7.63746	7.66564	7.60868	7.47659	7.53207	7.49416	7.38757	7.47591	7.71381	7.54792	7.72561	7.98228	7.42134	7.49833	7.43473	7.37736	7.5519	7.39041		7.52063	7.42438	7.49984	7.46326	7.82953	7.50934	7.41697	7.43223	7.6697	7.57544	7.69486	7.5741	7.92696	7.5762	7.61247	7.58766	7.49455	7.48293	7.58266	7.56218		7.55108	7.54116	7.5443	7.53307	7.75266	7.65318
CD3D	915	7.47711	7.33277	7.29007	7.40861	7.65633	7.36484	7.1855	7.47748	7.24628	7.68998	7.68747	7.54655	7.51853	7.47491	7.30301	7.39867	7.66808	7.36176	7.27135	7.22776		7.2768	7.23874	7.18752	7.25924	7.7215	7.43554	7.21498	7.28048	7.17081	7.44348	7.56997	7.48617	7.85584	7.43554	7.3496	7.45742	7.44957	7.27872	7.24289	7.238		7.29552	7.27594	7.29273	7.22109	7.79164	7.53802
CD3G	917	7.23389	7.21768	7.18463	7.20673	7.26135	7.27712	7.2214	7.29089	7.28062	7.30989	7.28164	7.31551	7.26499	7.32711	7.25792	7.32992	7.26842	7.22782	7.23986	7.19058		7.20128	7.17485	7.17296	7.24043	7.28128	7.25111	7.23983	7.2214	7.20288	7.28427	7.23915	7.26834	7.30374	7.30394	7.27382	7.19864	7.18896	7.21277	7.1707	7.18217		7.23069	7.3184	7.29961	7.17659	7.31586	7.23583
CD247	919	7.51579	7.41771	7.42725	7.39683	7.44374	7.31418	7.21206	7.43072	7.25008	7.5048	7.50211	7.47956	7.57515	7.44548	7.24797	7.27462	7.59309	7.38848	7.25632	7.21572		7.31554	7.25344	7.30056	7.28945	7.49872	7.31637	7.21031	7.33061	7.24636	7.36727	7.49243	7.48897	7.72367	7.38166	7.29915	7.3124	7.37044	7.26825	7.30075	7.23709		7.38664	7.29906	7.33685	7.26958	7.57127	7.31911
CD4	920	9.10434	8.94285	9.093	8.90568	9.00741	9.23921	9.13726	9.42739	8.77306	8.82472	8.86847	8.68154	9.56684	9.66776	7.74813	8.95633	9.37327	9.13016	8.66328	8.35508		7.58273	7.59927	7.75698	7.63266	7.9852	8.24825	7.69987	7.89548	7.45436	7.4246	7.72398	8.33701	9.70109	8.4643	7.26222	7.5559	7.57336	7.66169	7.36517	7.38156		7.27494	7.3723	7.2535	7.52134	7.44993	7.54346
CD6	923	7.45607	7.51169	7.35455	7.50949	7.32888	7.26245	7.20211	7.28639	7.21368	7.40129	7.40013	7.39576	7.3859	7.43301	7.33493	7.28957	7.40309	7.35124	7.19919	7.24673		7.24451	7.24863	7.23225	7.20836	7.39976	7.24383	7.23179	7.30355	7.20702	7.36838	7.35619	7.37482	7.45369	7.3413	7.30061	7.27731	7.25074	7.2152	7.25068	7.18019		7.29952	7.24945	7.22992	7.20105	7.38341	7.25092
CD7	924	7.23624	7.23579	7.21761	7.21435	7.2345	7.22672	7.20491	7.24012	7.17202	7.16411	7.24519	7.27904	7.20657	7.21349	7.19347	7.24641	7.19383	7.20426	7.20173	7.18953		7.54778	7.5854	7.64482	7.66938	7.37965	7.33257	7.30151	7.57308	7.43288	7.52505	7.44637	7.24917	7.25636	7.7833	7.2342	7.29835	7.39206	7.49035	7.22631	7.18618		7.28989	7.18721	7.1966	7.24119	7.31734	7.18203
CD8A	925	7.29512	7.26912	7.36626	7.43794	7.35614	7.20661	7.216	7.26832	7.15425	7.29045	7.30144	7.28455	7.48053	7.48377	7.21372	7.3158	7.29336	7.17905	7.15961	7.20139		7.21607	7.1977	7.23592	7.2548	7.35081	7.22356	7.14271	7.22975	7.18796	7.20863	7.26171	7.30668	7.63579	7.37966	7.28589	7.30722	7.27538	7.17907	7.19141	7.17411		7.25824	7.22592	7.34265	7.27852	7.39607	7.26112
CD9	928	11.1293	11.0888	10.7333	11.1085	9.61848	8.95717	9.42248	10.1398	8.42688	11.346	8.02698	9.77	10.7319	10.7749	9.23944	7.96632	11.0443	10.8883	7.8919	8.63415		10.8395	10.6609	10.9418	10.8449	10.0803	9.80541	9.78137	10.5729	8.23285	11.4146	8.74733	9.09536	10.8565	10.5749	7.9558	8.13667	11.1037	10.6967	8.16164	8.41975		8.04287	7.6952	7.9852	7.49938	8.02536	7.48563
CD14	929	12.8768	12.6593	13.0082	12.928	13.1953	12.6364	13.37	13.2175	12.8859	13.4238	13.4917	12.966	13.1893	13.0082	13.7049	13.6952	13.1718	13.5489	13.8652	13.6382		14.0732	13.9771	13.9771	14.0014	14.0456	13.8095	14.0456	14.0172	13.899	13.6382	13.7793	13.8751	13.3271	13.8207	13.9392	13.8751	14.0172	13.628	13.952	13.9392		13.8409	13.7141	13.7591	13.899	13.7793	13.3623
CD19	930	7.21579	7.20758	7.22726	7.24577	7.34045	7.19875	7.19863	7.19346	7.21766	7.22296	7.32702	7.27646	7.22025	7.36613	7.21031	7.22324	7.23153	7.22619	7.15829	7.24197		7.15916	7.14538	7.19561	7.15232	7.29939	7.1569	7.18166	7.22676	7.17796	7.22612	7.2222	7.21201	7.30175	7.31213	7.26307	7.14554	7.20352	7.22516	7.13887	7.18924		7.19241	7.22201	7.17333	7.18925	7.46602	7.1553
MS4A1	931	7.32268	7.24248	7.26323	7.18826	7.21096	7.23845	7.21133	7.23452	7.2256	7.22296	7.22305	7.24587	7.25538	7.21227	7.28055	7.18532	7.2434	7.25544	7.19565	7.15622		7.2585	7.21214	7.25371	7.23059	7.24574	7.24003	7.21551	7.19189	7.20288	7.22208	7.15551	7.23058	7.2169	7.17561	7.23507	7.19864	7.20801	7.24126	7.20373	7.19838		7.2046	7.226	7.2535	7.25454	7.28293	7.23015
MS4A3	932	7.16913	7.184	7.19843	7.16921	7.18464	7.17875	7.17017	7.18056	7.18437	7.16311	7.21551	7.15136	7.13458	7.16471	7.12243	7.21296	7.25325	7.1573	7.21713	7.1821		7.21749	7.18415	7.20044	7.16221	7.16795	7.19111	7.14048	7.20691	7.20202	7.15952	7.18865	7.21276	7.17155	7.16074	7.15637	7.17765	7.18334	7.16009	7.19636	7.19024		7.24208	7.22201	7.1966	7.16507	7.13012	7.21289
CD22	933	7.18776	7.28366	7.23579	7.19163	7.31314	7.60564	7.40137	7.24685	7.30548	7.37307	7.39037	7.41004	7.32827	7.31482	7.33865	7.76933	7.2047	7.21495	7.48508	7.66271		7.22599	7.19503	7.20618	7.19121	7.21603	7.18886	7.18232	7.14925	7.16526	7.30215	7.17225	7.26778	7.40036	7.29408	7.23135	7.20476	7.24519	7.25851	7.16481	7.26993		7.23958	7.20402	7.37528	7.25573	7.2115	7.27628
CD27	939	7.15031	7.1723	7.14647	7.13995	7.30799	7.15454	7.15707	7.18129	7.15416	7.20625	7.21185	7.22386	7.22121	7.2302	7.17064	7.21222	7.29669	7.2348	7.15373	7.11066		7.10822	7.15333	7.13825	7.13301	7.25881	7.17301	7.15985	7.17246	7.16433	7.13161	7.24279	7.22249	7.23782	7.25009	7.19666	7.20129	7.16069	7.20474	7.20728	7.14626		7.13709	7.13001	7.19381	7.12198	7.27608	7.1704
CD80	941	7.21386	7.23924	7.1855	7.16288	7.437	7.4091	7.64351	7.31149	7.53767	7.1857	7.84582	7.50929	7.31651	7.32797	7.44463	7.56852	7.24246	7.1508	7.46779	7.45872		7.22394	7.17907	7.20816	7.18252	7.32598	7.23524	7.23471	7.20957	7.26884	7.24455	7.2667	7.50214	7.31114	7.30946	7.24219	7.29483	7.13534	7.22516	7.32228	7.31651		7.9954	8.09999	7.82306	7.72112	8.00088	7.84075
CD86	942	11.067	11.2724	10.9777	11.354	9.82352	10.0014	10.6088	10.6835	9.78435	10.186	10.864	10.5894	10.9307	11.1451	9.89806	9.65899	10.6236	10.8235	10.0022	9.622		10.6073	10.9138	10.9742	10.753	10.5232	9.97812	10.8929	10.8869	10.8293	10.3083	10.4256	10.4425	10.9291	11.0291	10.7833	9.83374	10.6891	10.7242	10.7156	9.92644		8.84747	8.85016	9.17497	8.54094	11.2072	10.7046
TNFRSF8	943	7.64835	7.56761	7.74611	7.9152	7.92402	8.02564	8.31178	8.36693	7.62625	7.91415	8.59769	7.80583	8.05031	7.96579	7.8057	8.29064	7.76225	7.79409	8.33059	8.35553		7.49565	7.3795	7.45511	7.52937	7.41583	7.34747	7.85077	7.58721	7.30376	7.48982	8.0895	7.56137	8.08818	7.70793	7.54143	7.72591	7.42618	7.51868	7.71108	7.65925		8.00518	8.87362	8.25614	9.08483	8.24372	8.76779
TNFSF8	944	7.78384	7.7482	7.6004	7.67426	7.24468	7.2209	7.30176	7.314	7.30169	7.37139	7.27022	7.27013	7.48608	7.47038	7.25288	7.27923	7.37922	7.54088	7.2473	7.17909		7.74788	8.05316	7.82218	7.69552	7.22009	7.27566	7.2691	7.36634	7.30927	7.45985	7.2667	7.33986	7.45212	7.40289	7.30197	7.26857	7.48126	7.59934	7.16715	7.23329		7.29459	7.22975	7.26013	7.21047	7.18042	7.16158
CD33	945	9.96839	9.82765	10.2875	10.0564	9.15708	9.09641	9.54257	9.56056	9.35553	10.0541	8.89716	9.56753	9.50413	9.68311	9.94132	9.45635	9.86874	9.75606	9.95529	9.372		9.66587	9.58774	9.88601	9.75771	9.59425	9.25286	9.30002	9.27219	9.70067	9.79027	9.44645	9.72934	9.43358	9.53825	9.60855	9.69437	9.54318	9.68422	9.7023	9.19713		9.52557	9.1001	9.36955	9.54257	9.3508	9.39525
SIGLEC6	946	7.15456	7.16854	7.09278	7.17225	7.16739	7.11947	7.18489	7.19686	7.15031	7.15122	7.16665	7.14852	7.19695	7.1467	7.17456	7.15343	7.1652	7.15412	7.1678	7.11066		7.18214	7.20462	7.18501	7.15151	7.16649	7.17843	7.16291	7.13697	7.16156	7.18059	7.13833	7.19331	7.1803	7.31503	7.21839	7.15693	7.25926	7.20393	7.15213	7.14336		7.13852	7.17401	7.14746	7.19274	7.15017	7.15147
CD36	948	10.6103	11.23	10.8308	10.0607	10.1601	10.6771	11.1062	9.99029	10.1824	10.9856	10.8297	10.7749	11.9629	11.3469	9.80399	10.4205	10.7098	11.0848	10.0464	9.70279		9.28021	9.71007	9.98495	8.5414	8.21178	10.4444	10.3243	9.52803	8.10358	9.87979	9.3424	9.80545	11.9175	10.4863	8.22874	9.51287	9.68829	9.74546	8.27225	8.56033		8.84472	7.86826	8.46334	8.0268	7.45681	8.10621
SCARB2	950	10.748	10.9198	10.7821	10.6685	11.7801	11.5421	11.6902	11.2465	11.274	11.8938	11.8284	11.9075	11.7986	11.4743	11.0917	11.6975	11.0855	10.9809	11.0291	11.4848		10.8414	11.0824	11.0572	11.0036	11.4688	11.5324	11.53	11.1625	11.0628	11.5822	11.5758	11.6563	11.9519	11.354	10.6582	11.4464	11.081	11.081	10.8223	11.0888		10.9274	11.2617	10.9769	11.1037	11.2852	11.5648
CD38	952	7.16787	7.23991	7.1814	7.18246	8.53719	8.88238	8.16679	7.556	7.92769	7.23672	9.02214	8.42346	7.73816	7.47842	7.24395	8.33364	7.15888	7.18884	7.40461	7.53089		7.32601	7.267	7.25371	7.30644	7.4002	7.79284	7.61964	7.32804	7.33883	7.2194	7.57959	7.84215	7.79983	7.39571	7.33872	7.47123	7.23116	7.21277	7.61853	7.37743		7.51963	8.52699	7.63022	8.17935	8.65535	9.11736
ENTPD1	953	8.39134	8.62776	8.28486	9.12683	8.7094	8.07594	8.65371	8.40625	8.18791	7.9813	8.52403	7.8226	8.34685	8.50903	7.76965	8.18355	7.89712	8.06427	7.8562	7.84265		7.84734	7.67797	7.71884	7.70572	8.22119	7.76675	8.10584	7.79975	7.92576	7.82892	8.15721	7.76133	8.24179	7.8747	7.71136	7.77534	7.76508	7.69087	7.67395	7.66899		7.58669	7.88821	7.5443	7.96425	9.09536	9.12707
ENTPD3	956	7.50298	7.54947	7.63522	7.61175	7.72591	7.79252	7.54508	7.54229	7.74788	7.74517	7.8227	7.63967	7.66198	7.63967	7.62174	7.76707	7.50852	7.52491	7.60045	7.61722		7.50664	7.51901	7.58702	7.5868	7.68501	7.7469	7.61897	7.49787	7.66597	7.72332	7.67111	7.82155	7.77142	7.6762	7.70023	7.64276	7.55688	7.56111	7.59565	7.52762		7.70553	7.79838	7.7749	7.87841	7.83687	8.09884
ENTPD5	957	7.19011	7.18326	7.26426	7.31136	7.26351	7.28095	7.28449	7.22935	7.25223	7.22012	7.24519	7.29457	7.25538	7.22706	7.30709	7.28276	7.25682	7.22367	7.30012	7.19687		7.27608	7.2092	7.29378	7.26828	7.25825	7.21834	7.32244	7.22993	7.26884	7.2084	7.28454	7.30242	7.27088	7.34609	7.18693	7.28441	7.26089	7.23302	7.1844	7.3221		7.36072	7.25236	7.25873	7.22305	7.24736	7.24444
CD44	960	7.34491	7.298	7.22835	7.38386	7.42485	7.37216	7.31494	7.32241	7.3108	7.27293	7.49833	7.24746	7.18592	7.26004	7.42096	7.35979	7.298	7.35124	7.38982	7.64017		7.34014	7.22759	7.34377	7.34429	7.31524	7.25449	7.29734	7.25265	7.31366	7.21093	7.33688	7.2299	7.17934	7.23096	7.37389	7.36317	7.32146	7.30848	7.37801	7.59953		7.70622	7.98923	7.92145	7.77352	7.58757	7.5323
CD48	962	10.1887	9.61746	10.1086	10.0189	11.136	10.5446	11.0232	10.7827	10.7807	9.9658	11.1608	10.6726	9.86952	9.80899	10.7679	11.0473	10.1955	9.74462	11.291	11.1556		9.75445	9.60317	9.65065	9.8719	10.6166	10.5118	10.5935	10.0164	10.233	9.48016	10.7906	10.1484	9.95634	9.84199	10.866	10.5735	9.53585	9.35498	11.0679	11.0239		11.4562	11.9355	11.6327	11.5384	11.5692	11.5015
CD53	963	9.71405	9.80856	9.91159	10.0573	9.89371	9.89233	10.0322	10.0513	9.95235	10.2532	9.91141	9.95341	9.86428	9.92499	10.9725	10.539	10.0997	10.0423	10.4773	10.2589		9.75755	9.69312	9.85254	9.79725	10.0232	9.87478	10.1077	10.0013	10.1714	10.0447	10.0404	10.1214	9.90558	10.0953	10.8426	10.5226	9.97026	9.96838	10.6139	10.2339		10.85	10.7475	10.837	10.8956	10.7482	10.578
CD58	965	9.91832	9.85244	9.67541	9.86533	9.96407	9.76855	9.6174	9.9846	9.85331	9.9393	9.97581	9.60133	9.53704	9.46602	10.324	10.044	9.87476	9.79877	9.96957	10.2127		9.35714	9.41933	9.28843	9.34575	9.51027	9.29825	9.34767	9.23428	9.40267	9.5713	9.28539	9.36878	9.62224	9.22687	9.92829	9.63948	9.48869	9.3382	9.74027	9.70766		10.3131	9.9273	10.3763	10.0111	9.98218	9.94248
CD63	967	10.8379	10.8443	10.8632	10.8473	10.7089	10.5749	10.8235	10.7964	10.9523	11.369	10.2739	11.2163	11.1005	11.0505	11.6107	11.1574	11.0628	10.9793	11.4743	11.3765		10.1063	10.1754	10.4096	10.1348	10.4995	10.2167	10.7749	10.6094	10.7749	10.9321	10.0426	11.1784	11.3039	10.7075	11.0144	10.8488	10.7377	10.4272	11.0759	11.1502		11.1836	11.291	11.6879	11.649	11.2163	11.3406
CD68	968	10.5361	10.4934	10.2669	10.0129	11.1556	10.7419	10.7645	10.2669	10.5695	10.8364	10.2669	11.4079	11.1592	10.5078	10.0633	10.7361	9.51603	9.57417	10.4532	10.0376		10.7213	10.8174	10.3507	10.1198	10.8084	10.7517	10.5894	9.97895	10.4008	10.9434	10.0607	11.4059	11.1104	10.0185	10.0156	10.6821	9.91557	10.0362	10.4319	10.0685		10.9922	11.1802	10.8084	10.4189	10.4545	10.1944
CD69	969	7.54548	7.44812	7.38223	7.50384	7.38014	7.29215	8.79988	7.33304	7.43708	7.3452	8.37495	7.22963	7.36626	7.346	7.94621	7.46218	7.29793	7.45512	7.43363	7.24744		8.87247	8.90445	8.48058	8.45313	7.76486	7.98551	8.09795	8.38702	9.03656	8.29286	8.03663	7.24624	7.25198	8.28802	8.18875	8.11817	8.53346	8.65834	7.83572	7.46995		7.42637	7.22025	7.35419	7.23148	7.43609	7.1981
CD70	970	7.18542	7.29237	7.27772	7.18662	7.45714	7.66413	7.25203	7.41609	7.37945	7.25192	7.30002	7.65582	7.23825	7.21227	7.23421	7.34668	7.25682	7.24887	7.23125	7.32663		7.1921	7.22441	7.21632	7.17573	7.29593	7.3158	7.23672	7.23116	7.24902	7.29348	7.23138	7.37011	7.28375	7.20128	7.26748	7.27867	7.22575	7.23302	7.20128	7.23329		7.27405	7.23865	7.19752	7.19732	7.59217	7.9864
CD72	971	7.3496	7.3143	7.19562	7.26526	7.79016	7.61469	7.7606	7.43676	7.82524	7.52309	7.56739	7.45487	7.31342	7.38736	7.20263	7.40245	7.29596	7.29555	7.33673	7.32861		7.15041	7.2206	7.18501	7.23548	7.50261	7.36124	7.31608	7.2967	7.45875	7.39766	7.32292	7.41018	7.47501	7.39503	7.16378	7.25073	7.28669	7.28639	7.22265	7.21949		7.19923	7.21422	7.15415	7.20105	7.18999	7.21136
CD74	972	12.1078	12.2798	11.6171	12.0842	12.1697	12.2579	11.7769	12.0659	11.594	11.5181	11.7129	12.0956	12.3175	12.6595	10.1704	10.9186	11.3479	11.5916	10.0976	10.0719		10.3802	10.1184	9.54943	9.92526	10.7454	10.9578	9.54275	9.99889	9.86798	10.1264	9.97401	11.623	12.2664	11.8235	8.85751	9.14106	9.9138	9.81127	8.73093	8.80392		9.75458	8.85566	9.46558	9.26695	9.68516	9.62428
CD81	975	12.9067	12.9067	12.8103	12.2988	13.8305	13.5405	13.1138	12.9067	13.3483	13.2796	13.4037	13.8535	13.7141	13.4612	13.1084	13.4917	13.1263	12.4613	13.4992	13.3771		12.1695	12.2416	12.0987	11.4562	12.6882	12.6925	12.0153	12.1857	12.6115	12.4774	12.735	13.3623	13.5405	12.5939	11.9019	12.2955	12.1425	11.7887	12.3669	11.9411		12.9863	12.7819	13.2065	12.9918	13.3771	13.4917
CDA	978	7.87149	7.74756	8.3935	8.05415	7.6333	7.31595	7.34307	7.90757	7.71916	8.23321	7.35086	7.67348	7.85449	7.63582	8.09724	7.67387	8.37813	7.80765	8.14159	7.64522		9.77176	9.56882	10.1418	9.95885	9.90628	9.17026	9.30254	9.66622	10.1772	9.68983	9.7689	8.90811	8.02666	9.36514	9.75839	10.0541	9.75986	9.61141	10.3362	9.54201		7.62803	7.58613	8.0426	7.85005	8.05635	8.06335
CDK1	983	7.16054	7.22303	7.21616	7.192	7.24834	7.21692	7.23489	7.25285	7.20357	7.21003	7.22449	7.21878	7.23381	7.23832	7.22147	7.16704	7.21018	7.22625	7.18405	7.22152		7.20988	7.24759	7.23203	7.16297	7.21692	7.21846	7.21832	7.21899	7.21904	7.2113	7.20796	7.23546	7.2103	7.24645	7.20651	7.20951	7.19443	7.21248	7.17493	7.24171		7.18668	7.17329	7.20649	7.2726	7.18866	7.24862
LRBA	987	7.43504	7.45824	7.42009	7.41677	7.56594	7.58117	7.42959	7.47594	7.50308	7.49229	7.5088	7.55792	7.53077	7.53778	7.43815	7.48147	7.4748	7.46766	7.41857	7.46607		7.43482	7.48185	7.46567	7.44936	7.54252	7.54333	7.43775	7.51937	7.48724	7.46114	7.53614	7.58373	7.52341	7.49469	7.38321	7.43899	7.49055	7.51315	7.45424	7.38042		7.49708	7.42995	7.45225	7.42429	7.46343	7.50506
CDC5L	988	7.86465	7.72318	7.68021	7.7703	7.80897	7.93423	7.92199	8.00238	7.67646	7.65323	7.82698	7.76491	7.86712	7.72857	7.85094	7.74342	7.8875	7.8272	7.87106	7.95307		7.92739	7.77242	7.80819	7.85024	7.86721	7.90493	7.93473	7.85824	7.79067	7.69325	7.72758	7.73244	7.79203	7.86868	7.83158	7.83176	7.8575	7.78996	7.92082	8.05415		7.91449	7.8981	7.85946	7.82739	7.92605	8.0822
CDC20	991	7.21579	7.2732	7.30869	7.211	7.23672	7.25413	7.20358	7.23056	7.2853	7.18267	7.18209	7.30412	7.22592	7.22821	7.21798	7.20455	7.26189	7.27111	7.19452	7.23908		7.15338	7.14394	7.15514	7.14336	7.18943	7.17616	7.16291	7.16066	7.15518	7.1568	7.14679	7.24662	7.22495	7.19677	7.17831	7.20216	7.11312	7.14952	7.11617	7.16908		7.16619	7.1697	7.13709	7.15844	7.14926	7.1561
CDC34	997	7.53413	7.54306	7.86367	7.65544	7.89793	7.88495	7.62625	7.67128	7.91272	7.80205	7.79402	7.87841	7.79894	7.75838	7.97332	8.07516	7.77881	7.92402	7.96456	7.81522		7.64835	7.65226	7.86818	7.66605	7.89136	7.70962	7.67928	7.7411	7.95928	7.81522	7.73614	7.98547	7.73859	7.84719	7.99246	8.0272	7.81728	8.00452	8.02249	7.81705		7.62358	7.84528	7.8273	7.83802	7.99983	7.89346
CDC42	998	7.25287	7.23758	7.31831	7.19996	7.24681	7.26993	7.24432	7.26089	7.25716	7.1976	7.25474	7.21899	7.252	7.22706	7.29754	7.28375	7.19482	7.25139	7.22865	7.30017		7.2385	7.24319	7.21926	7.22587	7.24455	7.25644	7.24718	7.35548	7.26884	7.27593	7.25529	7.24378	7.30734	7.29319	7.25596	7.21276	7.2905	7.27352	7.2441	7.21636		7.18889	7.226	7.18611	7.2086	7.24477	7.30413
CDH1	999	7.16164	7.13166	7.1317	7.15041	7.20788	7.57052	7.70124	7.19818	7.2537	7.13205	8.18826	7.14012	7.14454	7.1477	7.18038	7.21852	7.16198	7.15189	7.18693	7.17586		7.13724	7.15539	7.1568	7.18518	7.14307	7.1289	7.16855	7.15982	7.1354	7.13072	7.15358	7.16928	7.16572	7.13025	7.1821	7.15986	7.13971	7.18308	7.16957	7.14241		7.18145	7.14911	7.13294	7.12198	7.14682	7.14444
CDH7	1005	7.217	7.21136	7.14187	7.19918	7.0945	7.17875	7.21734	7.19629	7.15326	7.19852	7.22426	7.18744	7.22401	7.26106	7.18605	7.17128	7.15165	7.20527	7.1453	7.20516		7.16558	7.22843	7.20235	7.1878	7.19924	7.19334	7.19732	7.10365	7.21277	7.1886	7.25255	7.17967	7.24956	7.17655	7.19087	7.16988	7.12845	7.19705	7.16837	7.24092		7.17212	7.18635	7.33626	7.22011	7.17142	7.20792
CDH17	1015	7.17626	7.13012	7.21856	7.20673	7.10886	7.16481	7.15646	7.14692	7.18268	7.12226	7.15872	7.18295	7.16654	7.1552	7.22833	7.15718	7.14201	7.1689	7.19677	7.19058		7.15718	7.18253	7.21462	7.13549	7.12495	7.1289	7.20365	7.18331	7.20868	7.19303	7.15938	7.15397	7.2295	7.1535	7.27138	7.18721	7.1776	7.11578	7.1614	7.1557		7.19769	7.14654	7.24545	7.13491	7.14926	7.18903
CDK2	1017	7.48934	7.52865	7.46635	7.49812	7.45983	7.43767	7.51347	7.53078	7.52674	7.49303	7.59545	7.45819	7.45306	7.4039	7.45038	7.5237	7.44221	7.41489	7.45465	7.36872		7.56756	7.58878	7.46027	7.45398	7.47544	7.48971	7.5375	7.50546	7.52366	7.49233	7.53157	7.49823	7.48619	7.42689	7.45959	7.49479	7.44787	7.47992	7.47348	7.45107		7.80267	8.02332	7.64808	7.72248	7.79692	7.98469
CDK3	1018	7.17626	7.2083	7.21285	7.20673	7.20545	7.18813	7.19334	7.17977	7.19278	7.22296	7.20926	7.19002	7.1788	7.19763	7.1907	7.21618	7.18546	7.18986	7.1797	7.19163		7.21107	7.2199	7.17628	7.16717	7.18045	7.17241	7.17212	7.18039	7.29632	7.22121	7.23915	7.17023	7.16673	7.15524	7.20715	7.20129	7.21137	7.20562	7.19516	7.19638		7.19687	7.21056	7.17604	7.23125	7.12307	7.23015
CDK4	1019	8.79535	8.947	8.61283	8.72386	8.81057	9.02656	8.50775	8.42054	8.74212	8.84198	8.62421	9.42041	9.29514	9.25084	8.83339	8.67018	8.55749	8.64091	8.47915	8.87787		8.85504	8.86163	8.95015	8.87341	8.59155	8.89897	8.59515	8.58862	8.4478	8.84611	8.58226	9.44579	9.3991	9.23224	8.575	8.70217	8.7011	8.85766	8.21502	8.69978		8.58846	8.49421	8.4443	8.36485	8.15581	8.3866
CDK6	1021	8.33711	8.53176	8.19443	8.5883	7.65299	7.66605	7.60802	7.42802	7.72036	8.08314	7.64107	7.67805	7.81134	8.02843	7.58613	7.87824	8.3628	8.48955	7.75277	7.91921		7.36806	7.4054	7.47847	7.39678	7.3078	7.57417	7.26539	7.35075	7.33254	7.39627	7.38985	7.46676	7.84165	7.59337	7.26829	7.4105	7.53678	7.55895	7.31733	7.40567		7.37056	7.3741	7.49736	7.67525	7.46401	7.43212
CDK7	1022	8.50826	8.54296	8.58891	8.46968	8.68735	8.64108	8.60093	8.49181	8.68664	8.65402	8.77165	8.84198	8.3436	8.50485	8.75988	8.66521	8.5354	8.56642	8.57961	8.57337		8.44724	8.53557	8.47885	8.5483	8.74715	8.82346	8.66521	8.60345	8.81333	8.6175	8.86421	8.96618	8.33306	8.42506	8.7423	8.63215	8.55029	8.62048	8.57791	8.63695		8.88238	9.01999	8.82405	8.72444	8.89825	8.77981
CDK8	1024	7.23389	7.26855	7.18719	7.18177	7.24626	7.27114	7.23658	7.21547	7.29727	7.22778	7.25927	7.28748	7.23825	7.25912	7.28824	7.30103	7.23955	7.27348	7.19565	7.19163		7.28754	7.31495	7.27106	7.21024	7.25637	7.25	7.27031	7.28234	7.3157	7.24225	7.27744	7.27756	7.25387	7.22482	7.24989	7.26287	7.22237	7.24325	7.23554	7.24964		7.30913	7.32302	7.25743	7.19732	7.29407	7.26819
CDKN1A	1026	10.0319	9.86061	10.1491	9.7306	9.25987	9.61202	9.49196	9.79247	9.97309	9.67154	9.31072	9.51232	9.24653	9.50871	10.3054	9.78284	9.64222	9.84507	10.095	9.84994		9.45427	9.46629	9.44319	9.05394	9.09229	9.27975	8.84082	9.08262	9.39711	9.26695	8.95691	9.54984	9.25244	8.83544	9.75707	9.42749	9.23484	9.37085	9.44306	9.50877		10.6089	10.2881	10.4237	10.1561	9.90419	10.1248
CDKN1B	1027	7.76789	7.73544	7.56644	7.69029	8.06097	8.04731	8.36193	8.41382	8.11454	7.72994	8.28871	8.17916	8.06689	7.86251	7.59236	8.01924	7.95019	7.67112	8.10048	7.79967		7.83141	7.76254	7.64904	7.70836	7.83784	7.74721	8.12012	8.02918	7.96403	7.72517	7.98799	8.13921	8.19085	7.78498	7.62439	7.67063	7.88291	7.71101	7.98533	7.74386		7.86574	8.07817	7.6385	8.07579	7.84507	7.98864
CDKN2C	1031	7.11918	7.26616	7.22252	7.24475	7.17939	7.15904	7.14382	7.1533	7.20751	7.22685	7.19519	7.16515	7.20473	7.19984	7.15217	7.16847	7.16623	7.20216	7.1678	7.18437		7.20917	7.21916	7.17806	7.23548	7.15648	7.18715	7.17966	7.21616	7.20202	7.18689	7.18047	7.12987	7.18697	7.18014	7.2888	7.15593	7.19571	7.16584	7.23672	7.23618		7.19852	7.27203	7.15935	7.19369	7.1451	7.17388
CDKN2D	1032	7.44065	7.32096	7.43302	7.40254	7.67895	7.44444	7.82206	7.63095	7.62109	7.63038	7.91077	7.41461	7.37645	7.34554	7.82042	7.95857	7.51384	7.34633	8.10279	7.87746		7.44852	7.38293	7.43431	7.40441	7.45869	7.40024	7.50059	7.41684	7.59167	7.50891	7.62931	7.40999	7.42963	7.42497	7.69355	7.62523	7.43116	7.37058	7.78808	7.56774		8.50894	8.65469	8.39872	8.8271	8.43168	8.24464
CDR2	1039	7.81381	7.79556	7.83099	7.81874	7.5944	7.73503	7.61109	7.55885	7.51102	7.74101	7.48326	7.80156	7.83958	8.01737	7.65539	7.54048	7.69318	7.72391	7.57272	7.54542		7.46125	7.41773	7.47484	7.4299	7.35666	7.32142	7.28831	7.41219	7.37527	7.49584	7.37342	7.5009	7.86818	7.66982	7.36091	7.34037	7.48549	7.4846	7.36776	7.45464		7.39995	7.38713	7.35432	7.31469	7.33326	7.38456
CDS1	1040	7.38084	7.41007	7.23579	7.57574	7.2092	7.18873	7.18803	7.1948	7.23236	7.3335	7.16584	7.2271	7.15336	7.3115	7.36381	7.2269	7.2405	7.30786	7.32903	7.32527		7.27387	7.2447	7.30723	7.21417	7.25013	7.21783	7.13773	7.19981	7.20535	7.25777	7.24772	7.15844	7.20971	7.25312	7.32581	7.21786	7.25494	7.26736	7.19393	7.1994		7.28576	7.2621	7.32467	7.1676	7.16291	7.20469
CDSN	1041	7.22772	7.184	7.18463	7.1637	7.16302	7.20406	7.19732	7.18962	7.23002	7.22778	7.19081	7.24825	7.1586	7.21546	7.20429	7.21618	7.20188	7.18986	7.19452	7.22072		7.15845	7.16112	7.19012	7.17404	7.17422	7.18767	7.14188	7.15314	7.19687	7.18326	7.18047	7.20518	7.14518	7.20213	7.20917	7.14659	7.16862	7.19105	7.16018	7.20378		7.1449	7.17401	7.1995	7.16185	7.21377	7.14688
CDX2	1045	7.18422	7.12407	7.15945	7.18246	7.1787	7.19875	7.17172	7.20563	7.15763	7.18466	7.1454	7.19002	7.15542	7.13729	7.20345	7.19618	7.18431	7.18059	7.19798	7.21144		7.20394	7.2379	7.12181	7.13301	7.18045	7.14097	7.14766	7.19981	7.16799	7.25468	7.28309	7.199	7.17441	7.17188	7.14015	7.17479	7.16967	7.15253	7.15446	7.17616		7.19609	7.1333	7.20714	7.12277	7.1425	7.18483
CEBPA	1050	10.7468	11.0114	10.7287	10.6726	9.33856	9.60582	9.71295	10.0579	10.2011	11.0888	9.82082	10.4884	11.3632	11.7963	10.0831	9.26388	11.1959	11.5467	9.36149	9.28217		10.3841	9.98365	10.3607	10.0112	9.72898	9.55559	9.92053	10.3401	10.2624	10.2577	10.277	10.2011	11.649	11.1104	9.72028	9.55989	10.4365	10.5104	9.44579	9.14527		8.78117	7.94795	8.68033	8.30054	8.11707	8.0072
CEBPB	1051	12.2548	11.9692	12.062	11.8107	12.4862	11.9719	12.4108	12.6925	12.8424	12.4145	12.5415	12.4067	11.9692	11.8938	12.5898	12.8284	12.1335	11.9578	13.0667	12.9562		13.2874	13.223	12.9513	13.223	13.3343	13.0025	13.4612	13.1084	13.4459	13.1953	13.3074	13.2467	11.9838	12.8813	13.5405	13.3137	13.2796	13.0614	13.5924	13.3074		13.37	13.6016	13.1893	13.2933	13.4112	13.1376
CEBPD	1052	10.9063	10.7792	11.4443	11.7433	11.0291	11.1342	11.3575	12.0508	10.5156	11.404	10.8958	10.5118	10.9777	11.1827	10.1383	11.152	10.7496	11.4002	10.8818	10.4131		11.4464	11.7815	11.5736	12.1574	12.4026	11.8595	12.2219	12.0389	12.0987	11.6085	12.0418	11.5648	10.8684	11.8511	11.1037	12.1367	11.2024	11.8682	11.9436	11.2782		9.83569	10.2586	9.99241	10.338	11.071	10.6509
CEBPE	1053	7.21336	7.17951	7.18316	7.27486	7.27077	7.26075	7.36296	7.36128	7.23397	7.35443	7.27536	7.28563	7.41957	7.40514	7.31651	7.36282	7.3705	7.2968	7.35706	7.25691		7.33321	7.20156	7.23527	7.25579	7.27689	7.28463	7.37919	7.42125	7.33835	7.49701	7.2072	7.24917	7.4165	7.47266	7.36422	7.36815	7.39394	7.31517	7.31837	7.26993		7.25719	7.24069	7.20234	7.19638	7.20563	7.25092
CEBPG	1054	8.78291	8.64003	8.40067	8.72484	8.18131	8.3436	8.46685	8.53125	8.57743	8.38206	8.67767	8.38234	8.36412	8.53591	8.59155	8.15902	8.71704	8.78291	8.42623	8.45301		8.75403	8.43089	8.43706	8.6573	8.39805	8.33249	8.39486	8.49717	8.56058	8.43594	8.72464	8.31203	8.46924	8.43849	8.50242	8.22697	8.50502	8.67716	8.36666	8.47695		8.58927	8.52595	8.23741	8.56192	8.34392	8.26133
CENPB	1059	10.338	10.4262	10.6726	10.4438	10.0667	10.1602	10.0181	10.0525	10.0556	10.2718	10.0803	10.1575	10.0996	10.3334	9.9821	10.0243	10.2476	10.1203	10.0318	9.83013		10.2803	10.4049	10.4946	10.3457	9.86652	10.0633	10.0189	10.0905	10.2994	10.2466	10.0445	10.1191	10.0395	10.3045	9.94609	10.097	10.1056	10.1565	9.89806	9.79922		9.89424	9.88366	9.89923	9.90806	9.85942	9.66776
CENPE	1062	7.31157	7.28291	7.22835	7.22948	7.3092	7.36998	7.34618	7.32652	7.39291	7.30503	7.34384	7.44975	7.3327	7.32544	7.27511	7.28163	7.33686	7.21096	7.29416	7.2656		7.21549	7.17196	7.27684	7.23548	7.24959	7.29942	7.24115	7.24962	7.25648	7.28956	7.26333	7.35086	7.32571	7.28996	7.22571	7.27	7.29582	7.23032	7.26367	7.21949		7.2444	7.23865	7.29825	7.28051	7.27552	7.33027
CETN1	1068	7.19435	7.21696	7.16578	7.211	7.17276	7.19051	7.20771	7.17054	7.15508	7.19067	7.17683	7.21327	7.29606	7.19121	7.17841	7.16204	7.20188	7.21692	7.1453	7.17032		7.19681	7.22127	7.27456	7.26953	7.16483	7.20439	7.19666	7.15982	7.18135	7.22698	7.16572	7.22468	7.18697	7.22906	7.22208	7.13724	7.15522	7.18481	7.17637	7.2079		7.21143	7.16801	7.20516	7.17153	7.08564	7.13498
CETN2	1069	9.6449	9.51075	9.67751	9.27829	9.85793	9.74016	9.66484	9.40558	9.51242	9.40917	9.56753	9.98059	9.47207	9.40985	9.90316	9.69472	9.52594	9.45759	9.62663	9.49276		10.0327	9.88168	9.83569	9.91928	10.1565	10.1905	10.0685	9.8756	9.99241	9.77263	10.0651	10.0922	9.58839	9.48639	10.2792	10.2374	9.8188	9.77031	10.0454	10.0475		10.0215	10.0694	10.0703	10.4983	9.93558	9.67187
CETN3	1070	8.12318	8.1231	8.01805	7.9122	8.12811	8.30135	8.11318	7.94929	8.26149	7.93403	8.10076	8.09999	7.89232	7.93403	8.03335	8.09311	8.03247	7.96647	8.00663	8.04917		8.14002	8.12864	8.01041	8.06172	8.12098	8.25258	8.0272	8.10085	8.23988	8.10263	8.05671	8.23809	7.82423	7.90632	8.12088	8.05961	8.1816	8.07528	7.96885	8.04509		8.29517	8.08116	8.07887	8.09023	8.12192	8.21674
CETP	1071	7.17312	7.20553	7.15684	7.23289	7.20119	7.19757	7.19932	7.19536	7.24627	7.17881	7.2226	7.23788	7.21612	7.20481	7.2141	7.21156	7.19134	7.22602	7.28168	7.24099		7.20643	7.24373	7.217	7.22697	7.22802	7.21806	7.26761	7.23253	7.19968	7.18712	7.35394	7.20366	7.19344	7.22283	7.23914	7.22403	7.16862	7.23601	7.24888	7.23843		7.22401	7.2485	7.20381	7.35896	7.29003	7.21353
CFL1	1072	12.062	12.0125	12.2354	12.1695	11.6216	11.9692	12.0959	11.9019	11.5889	11.8595	11.7502	11.681	12.0097	12.0832	12.1335	11.9719	12.0921	12.021	12.2548	12.024		11.7887	11.7179	12.1159	11.7329	11.5242	11.6216	11.7986	11.7452	11.4059	11.487	11.5324	11.6368	12.0266	11.9019	11.8758	11.5421	11.6717	11.5535	11.7629	11.7963		12.0894	11.9235	12.2955	12.3543	11.8073	11.7279
CTSC	1075	9.42004	9.27272	9.26482	9.03005	9.45571	10.1891	10.5663	9.17735	9.83298	9.2915	10.6507	9.62937	9.94654	9.35787	10.5343	9.4046	9.29971	8.9401	9.92327	10.0976		9.0632	9.27494	9.16083	8.93339	9.25289	9.3969	9.4359	8.84735	8.96092	9.0319	9.71171	8.82945	9.85667	8.97288	9.83359	8.83545	9.05907	8.74799	8.82305	9.27397		9.25215	10.9606	10.3817	8.62723	8.69544	9.79488
CFTR	1080	7.1727	7.21216	7.29007	7.14663	7.2345	7.26305	7.2214	7.25089	7.20108	7.20839	7.213	7.22142	7.21733	7.26106	7.22761	7.18193	7.19586	7.23138	7.17135	7.21042		7.20516	7.20309	7.27233	7.21802	7.19195	7.24536	7.32459	7.18764	7.19951	7.23021	7.2768	7.1907	7.19186	7.33497	7.20625	7.24649	7.21137	7.20133	7.19274	7.19444		7.24037	7.1855	7.22871	7.35271	7.23341	7.24602
CGA	1081	7.28306	7.19813	7.21375	7.35065	7.24936	7.20746	7.2559	7.24139	7.23397	7.20343	7.19805	7.23515	7.23141	7.20292	7.25214	7.23817	7.20089	7.21692	7.22479	7.25246		7.28671	7.17414	7.20715	7.25579	7.18813	7.24689	7.25258	7.23943	7.22235	7.2383	7.23446	7.24793	7.15387	7.21001	7.24989	7.29589	7.22017	7.24248	7.27733	7.2658		7.2919	7.33262	7.22763	7.26873	7.25403	7.24012
CEACAM3	1084	7.17506	7.21616	7.17139	7.23149	7.44945	8.27855	7.79975	8.0618	7.38467	7.21422	8.57287	7.49978	7.28277	7.37924	7.86135	8.3525	7.20584	7.17638	8.59838	7.95096		7.12411	7.20842	7.15088	7.14852	7.18884	7.38841	7.18953	7.19915	7.16526	7.14241	7.27385	7.2144	7.30665	7.17188	7.21088	7.23493	7.18771	7.20718	7.29158	7.24528		8.09788	7.92162	8.04676	9.35352	7.64317	9.04083
CEACAM4	1089	7.21386	7.28853	7.1635	7.28564	7.24773	7.20804	7.43972	7.38019	7.36941	7.23418	7.31856	7.28995	7.22221	7.28604	7.30301	7.34886	7.23057	7.25467	7.35293	7.26644		7.22394	7.24036	7.26222	7.22964	7.24077	7.28277	7.26354	7.28367	7.26582	7.23104	7.25808	7.30393	7.24049	7.31936	7.25347	7.27595	7.28031	7.26369	7.17296	7.24445		7.43419	7.98399	7.53303	8.00127	7.53408	7.43278
RCBTB2	1102	9.28507	9.41073	9.42136	9.50546	8.43361	8.66647	9.29641	9.22823	8.25665	9.32178	8.80319	8.413	9.26467	9.10976	8.50184	8.57712	9.3817	9.43548	8.83858	8.05426		8.51924	8.59918	8.70737	8.58136	7.90932	8.17829	8.52154	8.29336	8.01951	8.43504	8.14528	8.12661	9.15599	8.71291	7.76378	8.10946	8.61033	8.64748	7.92466	7.57344		8.09551	7.74673	8.16624	7.94152	7.61022	7.67181
CHAT	1103	7.19555	7.22496	7.20657	7.20409	7.19503	7.2035	7.15828	7.11993	7.15763	7.14533	7.19148	7.14958	7.21926	7.1128	7.19989	7.23073	7.16931	7.19593	7.29792	7.16276		7.21358	7.13445	7.18581	7.22775	7.19195	7.24536	7.19861	7.19189	7.12611	7.15952	7.1787	7.13631	7.16961	7.10785	7.19273	7.18452	7.18663	7.17593	7.16597	7.19541		7.19993	7.26624	7.19275	7.24236	7.16291	7.18693
RCC1	1104	7.66547	7.60765	7.72345	7.68198	7.61253	7.81119	7.48974	7.54577	7.61167	7.7179	7.51489	7.7366	7.66982	7.72584	7.75368	7.57677	7.78371	7.77866	7.42327	7.59089		7.96174	7.84978	7.94844	8.05898	7.69943	7.87346	7.81381	7.94348	8.02587	7.96197	7.84365	7.86801	7.74	7.83881	8.03593	7.87496	8.10686	8.04521	7.61783	7.74372		7.46421	7.27975	7.29825	7.24236	7.38772	7.46144
CHD1	1105	8.07504	7.97989	8.07557	8.19724	7.94313	7.99373	8.49272	8.41569	8.12723	7.80383	8.1824	7.92987	7.82698	8.0472	7.86678	7.78211	8.01438	7.96355	8.34685	8.18343		8.08305	8.17194	8.09263	7.99147	8.03185	7.93183	8.31805	8.32978	8.02291	7.97585	8.06847	7.87737	7.91804	8.03452	8.06161	7.78961	8.2333	7.9896	8.29076	8.19055		8.13323	8.32152	8.14002	8.26117	8.16505	8.18929
CHD2	1106	7.42739	7.41148	7.34837	7.44218	7.42084	7.3842	7.39318	7.27996	7.45235	7.36488	7.436	7.41295	7.37507	7.25691	7.40452	7.36097	7.28497	7.31466	7.37027	7.35732		7.41637	7.51318	7.35347	7.40935	7.37414	7.37533	7.3698	7.39884	7.52383	7.44271	7.39632	7.41603	7.33244	7.31282	7.32002	7.38195	7.32613	7.45748	7.36686	7.30809		7.50176	7.68778	7.46179	7.39117	7.525	7.49215
CHD3	1107	7.26783	7.3004	7.29108	7.30492	7.28435	7.27622	7.25498	7.28893	7.25643	7.27711	7.31952	7.20721	7.25056	7.30555	7.32011	7.28716	7.25615	7.30102	7.34169	7.30766		7.30267	7.30488	7.2252	7.29291	7.3387	7.26874	7.29707	7.32022	7.27238	7.26445	7.29492	7.227	7.31156	7.32779	7.23643	7.28418	7.30456	7.26573	7.31523	7.30475		7.21715	7.19844	7.22956	7.20794	7.23138	7.26073
CHD4	1108	8.6366	8.73149	8.60965	8.55811	8.54986	8.60621	8.32849	8.41598	8.46626	8.77979	8.35756	8.68553	8.69251	8.76904	8.50225	8.44923	8.43628	8.53034	8.47899	8.37779		8.37484	8.44733	8.40219	8.32098	8.4447	8.40648	8.34469	8.3622	8.28609	8.60693	8.29251	8.61456	8.77677	8.46628	8.43004	8.28118	8.32841	8.42348	8.44544	8.37876		8.53791	8.48485	8.51404	8.49735	8.52744	8.40884
FOXN3	1112	8.9039	8.91263	8.83709	9.00277	8.84089	8.67253	8.66311	8.87028	8.93842	9.06614	8.65421	8.92244	8.84303	8.94452	8.80702	8.72278	9.0106	9.05906	8.76917	8.69219		8.86885	8.79232	8.71019	8.86762	8.80929	8.37698	8.42915	8.60321	8.779	8.93426	8.63112	8.77399	8.83951	8.82009	8.37903	8.56257	8.80879	8.83181	8.52969	8.39013		8.4437	8.28808	8.64518	8.42874	8.67276	8.34381
CHM	1121	7.88399	7.79865	7.6345	7.73548	7.96783	7.86524	7.89547	7.88583	7.94153	7.85674	7.84892	7.85488	7.85137	7.71479	7.93959	7.8955	7.78037	7.88046	7.81637	7.8565		7.85307	7.87479	7.70889	7.81694	7.806	7.83386	7.89492	7.8078	7.85232	7.85084	7.915	7.81354	7.84859	7.77278	7.89344	7.90479	7.79085	7.83719	7.92907	7.90728		8.07126	8.17657	8.07577	7.9222	8.09414	8.04288
CHML	1122	7.20902	7.23335	7.19474	7.20673	7.20235	7.26713	7.24928	7.22391	7.24772	7.25012	7.27536	7.27701	7.25873	7.27935	7.27738	7.23676	7.22674	7.29059	7.30399	7.26817		7.26121	7.13659	7.25475	7.23355	7.28586	7.23148	7.2737	7.22532	7.30704	7.24954	7.26509	7.29483	7.28999	7.27021	7.27066	7.33356	7.26089	7.27245	7.2239	7.2302		7.22154	7.33809	7.40317	7.23337	7.28096	7.27092
CHN2	1124	7.60896	7.7722	7.71224	7.96224	7.44508	7.33462	7.57308	7.74056	7.42444	7.47012	7.44997	7.41067	7.42315	7.51114	7.33016	7.22766	7.47686	7.43048	7.32363	7.32058		8.01336	8.00332	7.99529	8.11779	7.69423	8.13464	7.93385	8.12909	7.94384	7.70332	7.7323	7.43115	7.41603	7.4947	7.41161	7.63868	7.89387	7.93046	7.81914	7.72428		7.1939	7.23865	7.18611	7.22609	7.19303	7.16459
LYST	1130	7.6811	7.48803	7.54226	7.66277	7.44696	7.31423	7.50949	7.5884	7.48202	7.49039	7.49413	7.3711	7.37665	7.46475	7.43278	7.41739	7.76743	7.57808	7.75277	7.648		7.65118	7.51901	7.44241	7.61203	7.55045	7.46148	7.57366	7.49173	7.54994	7.46309	7.49445	7.49301	7.36668	7.4598	7.44326	7.47023	7.61803	7.47371	7.70984	7.65036		7.69055	7.53089	7.64601	7.4817	7.75923	7.82457
CHRM4	1132	7.17921	7.19658	7.1457	7.18011	7.16805	7.15588	7.14552	7.087	7.16655	7.27805	7.15615	7.17581	7.31992	7.2388	7.18605	7.17852	7.26914	7.18591	7.19196	7.2707		7.13349	7.14023	7.15514	7.16221	7.15203	7.22143	7.12857	7.18039	7.17447	7.25098	7.13637	7.16836	7.29185	7.34808	7.12316	7.11074	7.2773	7.11472	7.12857	7.26744		7.18145	7.18721	7.12734	7.23231	7.17628	7.1428
CHRNA1	1134	7.20216	7.22641	7.13869	7.21961	7.24227	7.2177	7.19946	7.22055	7.22629	7.16006	7.18353	7.24825	7.31057	7.14457	7.18605	7.15823	7.22086	7.19907	7.18564	7.20927		7.15718	7.20691	7.15763	7.1956	7.2753	7.22048	7.26223	7.23051	7.19018	7.30442	7.21818	7.16485	7.27088	7.27731	7.18011	7.21624	7.16745	7.24532	7.20128	7.18826		7.1939	7.27975	7.19381	7.16185	7.20702	7.24684
CHRNA2	1135	7.22392	7.21616	7.24841	7.28235	7.23324	7.2243	7.2447	7.22324	7.26722	7.23864	7.25325	7.21063	7.28582	7.25912	7.20263	7.2675	7.18431	7.2246	7.26556	7.22262		7.27846	7.23874	7.29378	7.25164	7.2271	7.2251	7.28152	7.22472	7.19109	7.31295	7.22543	7.28962	7.2472	7.23972	7.27949	7.26656	7.23116	7.24657	7.26123	7.24092		7.21836	7.32994	7.29668	7.29112	7.25685	7.25775
CHRNA3	1136	7.20102	7.19738	7.19127	7.17843	7.2156	7.22373	7.18093	7.22324	7.18693	7.16999	7.24696	7.2466	7.17652	7.19984	7.19895	7.19463	7.18431	7.29966	7.28795	7.19058		7.18767	7.17977	7.22513	7.12704	7.18943	7.23302	7.19404	7.23578	7.22153	7.194	7.23983	7.2105	7.1812	7.21612	7.2032	7.16485	7.1308	7.25715	7.24521	7.2243		7.21455	7.20866	7.23646	7.19012	7.1976	7.23948
CHRNA5	1138	7.73102	7.46841	8.10845	7.44154	7.29595	8.21237	7.40365	8.13932	8.11635	8.10592	7.41003	7.79037	8.00788	7.33858	7.64465	8.01048	8.24905	8.33225	8.05128	8.26674		7.50995	7.19869	8.21772	7.57523	7.21641	7.9778	7.24311	7.93174	7.88309	7.62323	7.24461	7.67105	8.09553	7.38789	7.51396	7.70159	8.23143	8.31557	7.72263	8.45031		8.00409	8.24614	8.22484	8.1862	7.91045	8.04486
CHRNA7	1139	7.27491	7.19888	7.19562	7.1559	7.22036	7.20291	7.19573	7.19269	7.21766	7.19566	7.18932	7.23959	7.20657	7.19874	7.18241	7.22472	7.17352	7.16783	7.21209	7.22472		7.14565	7.18769	7.34033	7.19997	7.18813	7.24334	7.21742	7.1926	7.17968	7.16776	7.26509	7.21681	7.16572	7.21435	7.16156	7.19763	7.1946	7.19367	7.18328	7.20053		7.18382	7.15085	7.21005	7.24119	7.17958	7.17832
CHRNB1	1140	7.77272	7.5819	7.69181	7.5893	7.54746	7.76666	7.94235	7.59317	7.56564	7.82524	8.05248	7.65727	7.90002	7.67155	7.63974	7.78737	7.82022	7.7861	7.62505	7.64431		7.74703	7.5573	7.61155	7.69692	7.46965	7.69584	7.62652	7.59608	7.59914	7.78638	7.59589	7.68466	7.85486	7.62156	7.55567	7.69097	7.7594	7.79284	7.65062	7.56994		7.68086	7.6032	7.70827	7.75266	7.56559	7.67066
CHRNE	1145	7.26888	7.24958	7.20201	7.29358	7.2378	7.27829	7.28082	7.19346	7.24925	7.26489	7.24581	7.21988	7.20852	7.24956	7.21544	7.29881	7.2434	7.2758	7.2592	7.19687		7.22472	7.19732	7.23421	7.22587	7.25513	7.27403	7.24718	7.26113	7.28845	7.15952	7.24339	7.16836	7.2819	7.1996	7.24917	7.204	7.21137	7.24064	7.26243	7.22526		7.28292	7.24163	7.2764	7.22109	7.23788	7.2266
CHUK	1147	8.29489	8.26927	8.37799	8.44709	8.52062	8.61734	8.51789	8.57561	8.68623	8.46657	8.49617	8.78676	8.45975	8.39502	8.81871	8.62133	8.28805	8.41088	8.64091	8.83274		8.30223	8.36378	8.35434	8.54407	8.55246	8.53719	8.43863	8.46938	8.39532	8.57979	8.48171	8.74989	8.29371	8.32528	8.63644	8.60025	8.3586	8.36724	8.59206	8.87119		9.01538	9.03861	9.07638	9.04939	8.79073	8.86568
CIDEA	1149	7.2237	7.1866	7.19173	7.21613	7.23252	7.23734	7.2301	7.2324	7.26095	7.21663	7.23831	7.21395	7.27161	7.19735	7.2533	7.27423	7.25139	7.23287	7.22445	7.24949		7.22514	7.27731	7.23683	7.18776	7.23157	7.24695	7.25171	7.21919	7.22782	7.22915	7.21584	7.24377	7.23659	7.2406	7.19692	7.24146	7.23818	7.24273	7.30503	7.17689		7.25892	7.3187	7.19516	7.29469	7.19599	7.22581
CKB	1152	7.17032	7.10839	7.16812	7.15041	7.39773	7.60381	7.63026	7.28062	7.55528	7.21519	8.26149	7.92956	7.21057	7.12796	7.59888	7.85127	7.19677	7.18884	7.36397	7.52617		7.12548	7.18253	7.17973	7.20371	7.24187	7.31204	7.25142	7.24596	7.27945	7.17511	7.242	7.62664	7.22679	7.23096	7.49148	7.34037	7.24634	7.244	7.3122	7.30094		7.50669	7.33733	7.385	7.28982	7.33883	7.8323
CIRBP	1153	11.0694	11.227	11.099	11.2108	11.3023	11.2377	10.9244	11.1484	10.8975	11.3345	11.3177	10.7213	11.0276	11.0917	11.0114	11.3444	10.7468	10.8775	11.2147	11.1395		10.9827	11.3364	11.0871	11.1369	11.3059	11.3267	11.0473	10.8883	10.861	11.274	11.2852	10.8054	11.0395	11.0342	11.3878	11.5467	10.8944	11.1905	11.5758	11.3078		10.8929	11.3031	11.1729	11.1467	11.1643	11.4266
TBCB	1155	9.48787	9.64734	9.52914	9.46939	9.80752	10.3172	9.82765	9.37407	9.9884	9.77176	9.96386	10.0291	9.56492	9.91647	10.1457	10.1153	9.80077	9.74683	10.2669	10.1708		9.62736	9.5172	9.52282	9.67083	9.52914	9.76201	9.69437	9.38527	9.74824	9.69437	9.60655	9.89806	9.5529	9.7358	9.84273	9.84882	9.76201	9.63211	9.70861	9.81924		9.86095	9.94096	9.9047	10.1575	10.0014	10.0658
CKMT2	1160	7.19435	7.2059	7.1823	7.25361	7.19314	7.17811	7.12774	7.20253	7.19609	7.21923	7.18864	7.15852	7.15643	7.16065	7.1944	7.1994	7.19383	7.14107	7.2435	7.21672		7.16621	7.2092	7.24502	7.15967	7.18186	7.20495	7.15321	7.16066	7.21032	7.19303	7.21218	7.23424	7.16673	7.23671	7.2342	7.17578	7.17539	7.22516	7.19163	7.21265		7.19687	7.21727	7.21918	7.21544	7.21832	7.15693
ERCC8	1161	7.31938	7.28642	7.30639	7.34532	7.31864	7.2745	7.27252	7.21833	7.28919	7.22759	7.25508	7.28531	7.27063	7.28597	7.31262	7.23296	7.29839	7.26673	7.18644	7.25514		7.42121	7.3817	7.41432	7.41681	7.33988	7.37943	7.32752	7.32472	7.33205	7.34328	7.33034	7.28635	7.25194	7.37336	7.32294	7.3281	7.33019	7.35873	7.25414	7.20934		7.28394	7.20827	7.2515	7.23836	7.25011	7.21682
CKS1B	1163	8.34376	8.35219	8.27832	8.10386	8.36774	9.44947	8.25751	7.9201	8.54797	8.05174	8.2581	8.11197	8.34623	8.37252	8.50459	8.41636	8.09778	8.12535	7.9085	8.0897		8.63975	8.80181	8.5258	8.43706	8.37044	9.04145	8.26994	8.38736	8.43723	8.45621	8.10709	8.13746	8.29171	8.62133	8.37537	8.33334	8.41458	8.47087	7.91852	7.98176		7.90053	7.71314	7.89376	7.78506	7.8904	8.23716
CKS2	1164	7.92229	7.83614	7.83453	7.76523	8.00295	8.03144	7.97973	7.90968	8.03659	7.74016	7.89146	8.27036	8.12819	7.94577	8.18392	7.77536	7.96537	7.87263	7.86457	7.84987		7.8855	7.70915	7.74288	7.68478	7.87115	7.98885	7.90626	7.91627	8.00193	7.75952	7.8605	8.29027	8.09496	7.86717	7.91579	7.71791	8.00265	7.75436	7.74765	7.7622		7.97618	7.65795	7.73731	7.55366	7.90618	7.9961
AP1S1	1174	8.06592	8.03582	8.08149	7.9084	8.07594	8.19468	8.08908	7.96835	7.94285	8.26531	7.99561	8.18611	7.90883	8.04565	8.45592	8.14744	8.15452	8.06427	8.22822	8.20629		7.73293	7.81432	7.92096	7.76518	7.9581	8.13746	7.98018	7.78638	8.01976	8.01049	7.79222	8.12491	7.96971	7.77985	8.29187	7.97203	7.9545	7.86575	7.90493	7.96154		8.19882	8.09713	8.25494	7.99137	8.19044	7.94489
AP2S1	1175	11.1697	11.5713	11.2705	11.2518	11.5225	11.2593	11.3841	11.2944	11.3078	11.3981	10.9564	11.7788	11.7685	11.5867	11.5599	11.3195	11.5179	11.3575	11.369	11.0068		11.2633	11.3632	11.4688	11.314	11.6327	11.5403	11.5912	11.5095	11.3806	11.4827	11.2344	11.7815	11.6368	11.7433	11.5912	11.7839	11.5672	11.5242	11.5403	11.1643		10.4178	11.166	10.8235	11.2072	11.346	10.5776
AP3S1	1176	9.5428	9.30589	9.2311	9.27682	8.88568	9.08847	8.95997	8.7941	8.95318	9.16925	9.0756	8.86973	9.12354	9.04463	9.11057	9.07094	8.96761	8.8395	8.60183	8.70148		9.13525	9.22206	9.00084	8.9348	8.90369	8.93606	8.77593	8.58214	8.70763	9.14935	8.79589	8.7492	9.13014	8.57338	8.85504	8.87474	8.80227	8.63158	8.53177	8.57807		9.342	9.06514	9.10529	9.18131	8.83043	8.99532
CLC	1178	7.22947	7.21616	7.17648	7.23149	7.22941	7.25791	7.24712	7.24078	7.23153	7.24921	7.24246	7.2436	7.20378	7.23655	7.21202	7.28327	7.33827	7.2189	7.22993	7.2021		7.22789	7.26883	7.26872	7.15411	7.30665	7.3209	7.24237	7.25713	7.21032	7.22938	7.2587	7.25993	7.22139	7.24852	7.24038	7.24901	7.28213	7.20894	7.2707	7.23983		7.24366	7.24536	7.18981	7.28982	7.21679	7.34561
CLCA1	1179	7.21994	7.21287	7.19295	7.24577	7.14041	7.21551	7.20771	7.24012	7.17289	7.18368	7.17614	7.19545	7.14454	7.20911	7.16493	7.20455	7.1917	7.22871	7.21466	7.18736		7.15214	7.17907	7.24275	7.26124	7.17708	7.18941	7.2691	7.1926	7.16256	7.27875	7.194	7.22612	7.2295	7.18983	7.17831	7.21185	7.21137	7.14162	7.20728	7.25343		7.15487	7.19163	7.20516	7.25454	7.19971	7.19677
CLCN3	1182	8.28921	7.8833	7.92063	7.85964	8.18499	8.14546	8.13667	8.12563	8.18573	8.09778	8.04319	8.44501	8.06405	7.90874	8.18131	8.11556	8.08528	7.95439	7.93934	8.03543		8.14292	8.0721	7.89757	7.98589	8.17383	8.11178	8.1248	8.18018	8.08857	8.11676	8.15463	8.30122	8.0578	7.95882	8.0593	8.13852	7.97302	7.97989	8.00518	8.09277		8.21713	8.24436	8.14147	8.116	8.11232	8.15508
CLCN6	1185	7.72633	7.76707	7.69478	7.81366	7.6204	7.63485	7.70088	7.63062	7.82583	7.87591	7.84131	7.84764	7.79195	7.8109	7.51001	7.63722	7.69097	7.71165	7.73709	7.71238		7.75621	7.82072	7.62448	7.81047	7.54732	7.57599	7.67122	7.70945	7.79195	7.92255	7.71707	7.75972	7.74325	7.69711	7.48104	7.59512	7.79372	7.92073	7.54763	7.61267		7.6367	7.69827	7.51828	7.73629	7.51225	7.58687
CLU	1191	7.12784	7.17157	7.19041	7.27786	7.19751	7.25043	7.21218	7.20797	7.23688	7.24126	7.18501	7.21327	7.17451	7.21546	7.24932	7.22396	7.23434	7.1909	7.17601	7.16806		7.22718	7.14394	7.23329	7.15068	7.24345	7.23201	7.26857	7.19325	7.20535	7.18689	7.18333	7.2059	7.18602	7.23838	7.1918	7.2187	7.16069	7.16584	7.19753	7.11483		7.16694	7.17142	7.12821	7.2585	7.13894	7.20852
CLIC1	1192	12.0065	11.8864	11.9235	11.9973	11.649	11.3822	12.2157	11.6542	11.7157	12.1928	11.8938	11.6517	11.7043	11.6857	12.6157	12.1896	11.992	12.0451	12.2721	11.9782		11.7305	11.8161	11.9319	11.6552	11.8359	11.4765	11.9668	11.4743	11.9179	12.033	11.8655	11.8624	11.7887	11.9206	12.3163	12.1045	11.7012	11.8073	12.1758	11.9267		12.3058	12.1998	12.245	12.3096	12.1045	11.5692
CLIC2	1193	7.45742	7.35831	7.31728	7.41468	7.47028	7.68124	7.40715	7.33104	7.45624	7.35823	7.42454	7.68128	7.74952	7.86115	7.28055	7.49989	7.38398	7.36929	7.31195	7.44534		7.18337	7.20994	7.21731	7.24257	7.26202	7.40201	7.25014	7.24473	7.24374	7.24144	7.26333	7.54205	7.7685	7.38895	7.20917	7.34582	7.26184	7.22662	7.20618	7.29395		7.3289	7.23759	7.23216	7.28449	7.33242	7.61563
CLK2	1196	7.69318	7.91292	7.73904	7.79252	7.71748	7.66151	7.8641	8.05644	7.86678	7.83184	8.07864	7.82087	7.87047	7.93249	7.57013	7.68181	7.9202	7.94168	7.93174	7.84508		7.91042	7.86505	7.82095	7.93514	7.83419	7.70348	8.05695	8.10188	8.07004	7.93292	8.13793	7.92872	8.04024	7.94557	7.78197	7.7248	8.13155	8.11351	8.12591	7.86924		7.53134	7.74081	7.51901	7.6762	7.6601	7.61052
CLK3	1198	7.44044	7.46967	7.48901	7.33896	7.44348	7.2973	7.4081	7.49105	7.49144	7.41056	7.49097	7.4191	7.40818	7.43848	7.35213	7.3415	7.48778	7.47737	7.5415	7.43473		7.45728	7.47041	7.49441	7.44152	7.45733	7.41576	7.50251	7.50996	7.50017	7.41148	7.54195	7.41419	7.39716	7.50522	7.43766	7.40461	7.55102	7.45852	7.63582	7.43453		7.44492	7.53631	7.57245	7.44681	7.55609	7.52124
TPP1	1200	11.5242	11.7329	11.5032	11.5324	11.4022	11.346	11.6129	11.6834	11.5736	11.8306	11.5535	10.9092	11.8682	11.8842	11.3424	11.6042	11.6675	11.5561	11.5804	11.5443		11.2055	11.2852	11.2782	11.1643	10.9214	11.1224	11.4146	11.4022	11.3364	11.5889	11.404	10.9274	11.961	11.5804	11.454	11.6174	11.4205	11.2986	11.6107	11.6019		10.9106	11.5363	11.2291	11.0803	11.0359	10.9463
CLN3	1201	7.8677	8.08634	8.24948	8.07876	8.03782	7.9068	8.16521	8.19989	8.12087	8.44987	8.05679	8.40459	8.38366	8.27596	8.74342	8.20298	8.39772	8.19215	8.55747	8.23473		7.91355	7.91761	8.10387	7.96856	7.91084	7.75501	7.97688	7.9241	8.12766	8.14908	7.86204	8.26969	8.41371	8.13958	8.09398	7.99429	8.14951	8.10568	8.04046	7.9958		8.19094	7.98738	8.25158	8.08426	7.92122	7.64668
CLN5	1203	8.17852	8.19999	8.27668	8.21957	8.59648	8.46361	8.50388	8.76005	8.3412	8.37226	8.52647	8.5341	8.35136	8.02067	8.65518	8.67383	8.11397	8.23551	8.52268	8.44739		8.12563	8.10963	8.18586	8.0895	8.72631	8.61796	8.33975	8.46861	8.3699	8.20154	8.40506	8.52699	8.39191	8.04396	8.84829	8.63579	8.02067	8.30351	8.58108	8.59785		8.78775	8.69629	8.64108	8.55978	8.9455	9.05613
CLNS1A	1207	10.2114	10.1501	10.0607	10.0479	9.79636	9.97452	9.7628	9.84807	9.90806	9.80899	9.64152	9.72527	9.93558	10.0215	9.65677	9.58103	9.98134	9.77769	9.34773	9.44069		10.2369	10.2526	10.0381	10.0516	9.99546	10.1934	10.0435	10.0941	10.2151	9.96434	9.91154	9.91269	9.80821	10.1754	9.77176	9.83496	9.84665	9.93066	9.51603	9.61607		9.15519	8.85563	8.82715	9.01152	9.34171	9.57012
CLPTM1	1209	9.01262	9.26331	9.25554	9.24695	9.34688	9.25802	9.19048	9.23785	9.50447	9.77263	9.16869	9.78435	9.66996	9.61674	9.9047	9.57417	9.71367	9.63753	9.80899	9.7071		9.37697	9.24255	9.45275	9.56553	9.53825	9.42615	9.41715	9.49659	9.63158	9.80233	9.5621	9.84741	9.7689	9.84514	9.97285	9.78513	9.82274	9.63519	9.70357	9.86019		9.31755	9.28904	9.38279	9.45369	9.7693	10.0589
CLTC	1213	7.327	7.34506	7.29007	7.43101	7.40843	7.46543	7.47915	7.45999	7.26518	7.41056	7.43029	7.37319	7.55334	7.39292	7.42339	7.4202	7.4848	7.42265	7.57774	7.53817		7.27123	7.31652	7.44241	7.37593	7.47012	7.43825	7.52109	7.44396	7.306	7.34293	7.37736	7.33319	7.43689	7.45605	7.38097	7.38336	7.45048	7.36815	7.44116	7.48563		7.36238	7.32302	7.42666	7.52134	7.41792	7.51228
CCR1	1230	9.70826	9.8933	9.92518	9.98791	10.0533	10.5682	11.2485	10.181	10.7419	10.3989	11.152	10.2387	10.2935	10.0589	11.5203	11.1729	9.83651	10.0541	10.9063	10.7089		10.1537	10.283	10.2296	10.4468	9.66352	10.5495	10.5143	10.0129	9.90714	10.526	10.1698	10.3874	10.1157	10.7089	10.7442	10.5434	10.4438	10.5854	10.3108	10.3252		10.8488	10.6621	11.1184	10.8293	10.3496	10.2516
CCR3	1232	7.30481	7.2059	7.22252	7.26914	7.26976	7.20978	7.43668	7.45674	7.24628	7.29491	7.36547	7.19638	7.14554	7.18581	7.28874	7.41327	7.28141	7.30172	7.34073	7.23352		7.34332	7.35847	7.31534	7.34809	7.2759	7.17485	7.34092	7.43276	7.34484	7.45824	7.38372	7.22175	7.23135	7.26333	7.19844	7.28756	7.36003	7.46197	7.21556	7.13641		7.21681	7.19252	7.18611	7.21544	7.20488	7.16961
CCR6	1235	9.97865	9.96889	10.0607	9.92197	9.4176	9.77546	9.88879	10.2631	9.9512	9.93276	9.8019	9.54773	9.75239	9.71923	9.65714	9.76784	9.99886	10.151	10.1929	10.296		9.92804	9.61245	10.0144	9.85867	9.23902	9.81749	9.62964	10.1426	9.95205	9.8621	9.6445	9.60874	9.7922	9.69442	9.76105	9.79422	10.0706	10.1005	10.115	10.391		10.1157	10.2994	10.1912	10.1665	10.0602	10.0066
CCR7	1236	7.54132	7.37021	7.33362	7.46684	9.62593	9.99546	8.94742	9.81846	8.41491	7.48663	10.502	9.40354	7.5312	7.46836	8.21934	9.74722	7.53342	7.40298	8.84376	8.53971		7.33574	7.22759	7.17718	7.25276	8.49456	8.26613	7.86649	7.60089	7.40952	7.31295	8.95071	8.9147	7.62864	7.31011	8.13893	8.28438	7.36996	7.23098	8.34	7.95817		8.92996	10.5219	9.10882	8.91577	10.9448	12.6729
CMKLR1	1240	7.56436	7.87166	7.47181	7.63687	9.04258	9.1167	8.69266	8.14391	8.47012	7.85284	8.95985	9.3637	8.94216	8.72678	7.89531	8.82706	7.76159	8.35301	8.17007	8.09054		7.47931	7.5064	7.49034	7.63535	8.00508	8.33111	8.03859	7.65483	7.5431	7.62084	8.08512	8.94068	8.92194	8.45422	7.55167	8.27339	7.63005	8.13981	7.88212	7.51935		7.6869	7.54024	7.69643	7.76368	8.12278	8.09432
LTB4R	1241	7.21579	7.25819	7.36644	7.35229	7.26542	7.22036	7.204	7.2858	7.28271	7.33662	7.24967	7.28563	7.27892	7.30398	7.34593	7.22116	7.2879	7.31082	7.36914	7.25966		7.35367	7.36803	7.47184	7.4167	7.38765	7.25242	7.42331	7.45316	7.42706	7.44008	7.46148	7.49039	7.28867	7.9828	7.48025	7.4095	7.52908	7.49871	7.5453	7.42418		7.36653	7.60478	7.4937	7.35745	7.39231	7.20401
CNGA1	1259	7.31223	7.85627	7.16188	7.21877	7.12834	7.21615	7.16801	7.25882	7.14303	7.22593	7.15794	7.13007	7.16257	7.23127	7.17355	7.11946	7.31639	7.74913	7.19565	7.17259		7.16099	7.17696	7.14854	7.1217	7.15927	7.16017	7.18439	7.15611	7.1354	7.09238	7.14584	7.13433	7.12351	7.12083	7.15026	7.15391	7.12284	7.19017	7.1454	7.19343		7.13489	7.10271	7.13294	7.10962	7.09637	7.13734
CNGA3	1261	7.23134	7.21136	7.27095	7.29653	7.27077	7.20241	7.22549	7.238	7.21295	7.22868	7.18288	7.27013	7.24254	7.27757	7.22523	7.22928	7.16833	7.18685	7.31998	7.21672		7.22991	7.23629	7.26666	7.217	7.22894	7.25707	7.24115	7.24541	7.19871	7.23021	7.21734	7.2299	7.22232	7.25243	7.24479	7.24901	7.2158	7.21761	7.24759	7.17821		7.20608	7.25528	7.28832	7.22208	7.20563	7.25851
PLK3	1263	7.30908	7.29114	7.27554	7.25261	7.35365	7.27829	7.32158	7.33104	7.28196	7.23151	7.31036	7.11604	7.21057	7.25271	7.32292	7.32108	7.28062	7.27494	7.42457	7.35271		7.27387	7.30881	7.3684	7.34181	7.31933	7.33429	7.3035	7.36124	7.42299	7.31365	7.33934	7.3375	7.28062	7.30646	7.46248	7.37282	7.38539	7.3442	7.62603	7.57157		7.41295	7.42773	7.47523	7.39262	7.41694	7.4183
CNN2	1265	7.43138	7.47315	7.35909	7.45561	7.2321	7.45009	7.31494	7.38088	7.28675	7.35203	7.32625	7.20717	7.30293	7.29825	7.35669	7.40702	7.28926	7.40159	7.44097	7.33466		7.16158	7.26607	7.11297	7.21608	7.17921	7.265	7.17487	7.15611	7.22235	7.16326	7.1787	7.16116	7.30587	7.21088	7.21358	7.2607	7.16514	7.24795	7.20728	7.24614		7.34731	7.61492	7.20144	7.43923	7.24808	7.25564
CNR1	1268	7.19971	7.20906	7.22639	7.23149	7.1987	7.23162	7.21734	7.19754	7.20671	7.22192	7.23342	7.1909	7.17652	7.24101	7.23835	7.26327	7.19992	7.2246	7.20819	7.21672		7.26758	7.1638	7.25579	7.20744	7.18467	7.16715	7.19534	7.25517	7.23917	7.22381	7.27614	7.22848	7.22588	7.17655	7.23584	7.1689	7.263	7.23844	7.23442	7.25529		7.18961	7.22496	7.21918	7.22305	7.2342	7.19178
COL1A1	1277	7.19783	7.15075	7.1673	7.17843	7.41236	7.20124	7.209	7.21276	7.31147	7.22958	7.20866	7.18914	7.21251	7.22174	7.26556	7.23472	7.22479	7.25139	7.16433	7.19585		7.20061	7.21603	7.2645	7.21802	7.23195	7.23416	7.18635	7.21145	7.20868	7.23515	7.23295	7.18395	7.20044	7.22996	7.21001	7.17479	7.22347	7.16484	7.19274	7.25635		7.21455	7.25644	7.24659	7.202	7.23268	7.20719
COL1A2	1278	7.16593	7.18839	7.17804	7.161	7.17585	7.19068	7.21365	7.1632	7.18419	7.14214	7.21275	7.19473	7.2055	7.17217	7.17634	7.2365	7.16729	7.14356	7.2033	7.23034		7.18286	7.1791	7.21534	7.17823	7.17155	7.1599	7.19857	7.12445	7.18054	7.17581	7.19483	7.15392	7.17253	7.20886	7.19034	7.16823	7.19452	7.19305	7.15976	7.2249		7.28759	7.22316	7.26017	7.18457	7.10442	7.18693
COL3A1	1281	7.17626	7.19888	7.22543	7.21789	7.1734	7.22672	7.17291	7.20408	7.18437	7.18669	7.19805	7.18829	7.16755	7.15962	7.17938	7.24036	7.16623	7.1838	7.1453	7.13607		7.19407	7.23085	7.25064	7.13945	7.16202	7.15632	7.18232	7.14925	7.20288	7.15398	7.163	7.21357	7.22679	7.16356	7.17642	7.18452	7.16514	7.15719	7.17296	7.11382		7.20147	7.12903	7.17689	7.17825	7.16467	7.18129
COL4A2	1284	7.23331	7.13492	7.19562	7.25361	7.20173	7.25413	7.23494	7.25153	7.20751	7.19268	7.18864	7.23734	7.1366	7.20599	7.26556	7.22612	7.24246	7.25544	7.27037	7.17909		7.35735	7.28149	7.21203	7.22964	7.28068	7.25644	7.2629	7.30149	7.2642	7.25468	7.24772	7.25051	7.26815	7.26101	7.19087	7.28248	7.29201	7.17241	7.27962	7.31362		7.24919	7.21621	7.1995	7.29586	7.32164	7.29677
COL5A1	1289	7.24564	7.15691	7.20657	7.17225	7.22516	7.24609	7.2193	7.62388	7.24061	7.174	7.22368	7.25799	7.17051	7.27662	7.23748	7.22248	7.31414	7.23402	7.22097	7.23908		7.28072	7.2206	7.22908	7.16058	7.20794	7.17786	7.23867	7.22676	7.25585	7.20568	7.25808	7.17288	7.23296	7.19677	7.22752	7.21544	7.17873	7.2447	7.17982	7.18722		7.24037	7.22104	7.23879	7.2585	7.19532	7.1897
COL6A1	1291	7.14367	7.15381	7.2038	7.19075	7.20723	7.22036	7.19472	7.19414	7.17289	7.21923	7.16283	7.26421	7.2434	7.17601	7.20613	7.21296	7.19677	7.17638	7.16194	7.32715		7.14923	7.16112	7.17384	7.15411	7.20528	7.19274	7.16361	7.18481	7.16068	7.20216	7.15064	7.20367	7.17628	7.14986	7.2032	7.15287	7.20352	7.16484	7.15566	7.22251		7.15188	7.18992	7.17604	7.15135	7.21227	7.18618
COL6A2	1292	7.18542	7.23579	7.21285	7.18324	7.24979	7.26012	7.2451	7.23452	7.26304	7.23243	7.22547	7.25596	7.24622	7.25383	7.27098	7.24783	7.27175	7.2208	7.19452	7.23807		7.22657	7.18697	7.13082	7.17825	7.2379	7.26543	7.22769	7.25845	7.25363	7.24225	7.2587	7.22468	7.20413	7.2563	7.2081	7.24496	7.263	7.18308	7.28462	7.18924		7.19923	7.20779	7.1815	7.19187	7.23204	7.19677
COL6A3	1293	7.24032	7.19574	7.2654	7.28123	7.24936	7.15588	7.19672	7.21872	7.20586	7.18767	7.20866	7.2297	7.28277	7.22065	7.32905	7.16847	7.23523	7.10438	7.18094	7.1769		7.16333	7.22759	7.19561	7.22099	7.19858	7.21034	7.21677	7.15611	7.16799	7.22698	7.24125	7.1907	7.20879	7.20826	7.14919	7.22036	7.22795	7.19963	7.17296	7.13834		7.18521	7.16544	7.3496	7.1609	7.21531	7.24751
COL7A1	1294	7.15088	7.17482	7.13317	7.21354	7.11312	7.17373	7.19141	7.17054	7.22938	7.18368	7.25649	7.20362	7.23911	7.1477	7.17753	7.138	7.21086	7.22965	7.2498	7.24108		7.80672	8.29264	7.97213	8.08648	7.50838	7.34652	7.63209	8.27711	8.48506	7.96894	7.97213	7.36634	7.20516	7.7397	7.61188	7.73541	7.89982	8.0999	8.00975	7.82087		7.22313	7.21422	7.1966	7.23125	7.19303	7.29677
COL8A2	1296	7.72213	7.89247	7.71609	7.79589	7.38066	7.34278	7.52096	7.36502	7.44504	7.71448	7.43736	7.48894	7.81916	7.95948	7.47554	7.44661	7.60901	7.76091	7.36587	7.32655		7.57582	7.55199	7.64813	7.51008	7.39357	7.30909	7.39589	7.51558	7.59359	7.84804	7.37487	7.44336	7.81485	7.93483	7.52566	7.46065	7.68278	7.70083	7.42217	7.37055		7.37918	7.34094	7.43198	7.38214	7.30735	7.32297
COL9A1	1297	7.20902	7.18326	7.17139	7.17296	7.23877	7.21325	7.21475	7.26289	7.17562	7.22593	7.17614	7.25282	7.14061	7.17601	7.21282	7.23817	7.21375	7.19799	7.19196	7.21262		7.21484	7.16822	7.16899	7.17066	7.2671	7.20863	7.31187	7.22741	7.24744	7.17331	7.2247	7.26778	7.18404	7.24781	7.21839	7.23568	7.27924	7.17055	7.20973	7.2302		7.21143	7.19588	7.17505	7.1593	7.2666	7.22373
COL9A2	1298	7.20763	7.25748	7.17388	7.18011	7.25153	7.17689	7.24846	7.29914	7.24128	7.23772	7.45929	7.38467	7.29333	7.50186	7.31215	7.2657	7.24597	7.31651	7.29302	7.2345		7.12358	7.18914	7.17384	7.13549	7.18467	7.16433	7.16506	7.27399	7.13805	7.2084	7.26206	7.31691	7.31186	7.19677	7.16378	7.18909	7.1946	7.25428	7.14881	7.16192		7.18308	7.17498	7.20048	7.13565	7.21679	7.1631
COL11A2	1302	7.23203	7.23491	7.28879	7.17614	7.22301	7.17875	7.22823	7.22993	7.20671	7.22958	7.18137	7.22622	7.21926	7.23763	7.25635	7.30286	7.24512	7.22537	7.25389	7.25053		7.23123	7.27982	7.20044	7.27566	7.24239	7.22408	7.2258	7.29355	7.25996	7.28035	7.20292	7.18217	7.21149	7.24265	7.26748	7.25391	7.23116	7.22662	7.2145	7.22912		7.22921	7.31726	7.20714	7.22825	7.20118	7.24012
COL12A1	1303	7.20414	7.2301	7.20777	7.14938	7.2721	7.22187	7.20798	7.19912	7.23999	7.1984	7.22777	7.26141	7.24245	7.22004	7.24701	7.22735	7.23425	7.21608	7.22488	7.24964		7.21731	7.20151	7.17895	7.21564	7.23862	7.22263	7.20528	7.20648	7.22289	7.1882	7.23461	7.1973	7.16802	7.20875	7.21253	7.21383	7.19867	7.22823	7.23276	7.24344		7.2149	7.22958	7.24614	7.25237	7.23234	7.23514
COL13A1	1305	7.22453	7.20319	7.18239	7.22203	7.25174	7.27641	7.2316	7.22544	7.21614	7.18865	7.24173	7.19199	7.18613	7.19223	7.2004	7.19884	7.20017	7.23832	7.24298	7.2336		7.24291	7.1686	7.18847	7.15444	7.24157	7.23967	7.2526	7.20748	7.17084	7.2003	7.24726	7.22227	7.21916	7.21127	7.22564	7.20945	7.20009	7.20493	7.27812	7.24127		7.17242	7.22914	7.18474	7.21542	7.21415	7.23569
COL15A1	1306	7.12414	7.17708	7.1635	7.20078	7.17807	7.21719	7.20576	7.16598	7.15227	7.16212	7.13362	7.19456	7.18388	7.20799	7.1944	7.16748	7.19586	7.22871	7.20558	7.20411		7.12063	7.17196	7.12438	7.14515	7.12205	7.17241	7.12317	7.17246	7.13631	7.21779	7.16392	7.19248	7.17628	7.25312	7.13726	7.19195	7.15313	7.21356	7.1331	7.10286		7.15988	7.10369	7.14647	7.12633	7.17142	7.13565
COL16A1	1307	7.26341	7.2193	7.26651	7.22791	7.26244	7.22036	7.26446	7.21403	7.22012	7.31339	7.18353	7.27759	7.22121	7.23987	7.22453	7.23073	7.23955	7.21692	7.23986	7.21144		7.21286	7.23162	7.2984	7.27566	7.24516	7.26103	7.20744	7.25456	7.28593	7.2773	7.24401	7.23265	7.24463	7.23337	7.26509	7.26857	7.19236	7.25233	7.22025	7.18924		7.30913	7.23759	7.20808	7.25454	7.25281	7.23583
COL17A1	1308	7.1907	7.14459	7.25999	7.27486	7.20482	7.21667	7.2127	7.20037	7.25223	7.15122	7.18648	7.22386	7.13458	7.12796	7.22199	7.20922	7.22956	7.21298	7.19565	7.18539		7.24451	7.2206	7.1806	7.1715	7.17565	7.17367	7.22464	7.17613	7.20379	7.18234	7.22135	7.18662	7.19186	7.21612	7.22398	7.19195	7.15313	7.18125	7.18102	7.26089		7.22076	7.22306	7.20048	7.19369	7.2078	7.15304
COL19A1	1310	7.20164	7.28648	7.1773	7.24378	7.17999	7.1518	7.12837	7.19888	7.16132	7.1463	7.12408	7.21403	7.12954	7.10958	7.19805	7.15157	7.16833	7.13647	7.15251	7.17909		7.20454	7.38871	7.18832	7.20178	7.11332	7.19879	7.13848	7.15761	7.16995	7.18689	7.22699	7.18049	7.18602	7.16909	7.15026	7.1412	7.20352	7.15158	7.21909	7.15167		7.2046	7.22104	7.23329	7.15606	7.16711	7.1335
COMT	1312	9.67589	9.81973	9.88427	9.87653	9.95543	9.67935	9.68451	9.33219	9.71845	9.68996	9.43247	9.89943	9.82125	9.69657	9.35656	9.43742	9.50324	9.62262	9.41542	9.58406		9.93751	10.1535	10.0565	9.92709	10.0646	9.73618	9.86942	9.77024	9.79567	9.87291	9.87874	9.95961	9.83628	9.58526	9.53478	9.66417	9.79836	9.78858	9.48578	9.54157		9.2061	9.2356	9.25768	9.48488	9.36528	9.29851
KLF6	1316	10.5816	10.7361	10.7213	10.6483	11.6346	11.2465	11.102	10.3522	10.8761	10.8869	11.289	9.83496	10.3401	10.315	11.3383	11.5363	10.3543	10.5428	11.3869	10.7663		9.75516	9.86182	10.184	9.7071	10.7225	10.169	9.94787	9.13874	9.38864	9.89565	9.77769	9.38072	10.0676	9.50222	10.1171	9.93802	9.77682	9.7417	9.92314	9.50882		11.2761	11.5403	11.9862	11.6925	11.955	11.3806
SLC31A1	1317	8.60139	8.45467	8.73768	8.53629	8.83234	8.98681	8.69474	8.45667	8.67399	9.06405	8.20414	8.91075	8.72595	8.62002	8.98129	9.29012	8.78551	8.68452	8.88536	8.62613		10.1754	9.88843	9.98706	9.8787	10.2624	9.79789	10.0112	10.0475	10.1529	10.2973	9.82943	9.78933	8.76322	9.95885	10.1312	10.4774	10.44	10.2274	10.5297	10.1407		8.39559	8.36693	8.74158	8.58783	9.03471	9.00672
SLC31A2	1318	9.87629	9.46842	9.7342	9.55836	10.8684	9.94609	10.6417	9.86057	10.2633	9.98365	10.989	10.2506	9.6538	9.5678	10.2792	10.5605	9.66102	9.44069	10.3491	9.81653		10.4131	10.3055	10.1821	10.193	11.0159	10.5312	10.5219	10.0643	10.6038	10.3103	10.5887	10.5399	9.68311	9.99872	10.9032	10.7889	9.87121	10.0894	10.8456	10.5583		10.9938	11.1136	10.9906	11.0225	11.289	10.513
MAP3K8	1326	8.17172	8.18367	7.91076	8.13262	8.71567	8.38074	8.54695	8.4989	8.58336	8.53491	8.74158	8.46361	8.67236	8.1488	7.79868	8.07956	8.14356	8.07343	8.28486	8.0044		7.84055	8.00398	7.87598	8.08867	8.48351	8.04035	8.16538	7.98923	8.23576	7.88561	8.50277	8.27459	8.78151	7.9844	7.98165	7.74176	7.68072	7.91434	8.2685	8.09277		8.42378	9.06862	8.50921	8.62577	8.80836	8.60781
COX4I1	1327	12.4067	12.4613	12.6199	12.4573	12.5491	12.4305	12.4696	12.5456	12.7538	12.6237	12.4365	12.7819	12.6079	12.6789	12.4733	12.5491	12.5095	12.3916	12.5491	12.5253		13.0082	13.2286	13.1656	13.1263	13.0614	13.0255	13.1022	13.1718	13.0203	13.0851	13.0203	12.9918	12.5898	13.2175	12.7866	12.9611	13.0851	13.212	12.8334	12.6641		12.3411	12.2088	12.4179	12.5173	12.3957	12.3585
COX5B	1329	11.7157	11.8137	11.7502	11.5956	11.9019	11.9747	12.0097	11.7913	12.1471	11.7179	11.8595	12.3129	11.981	12.0266	12.033	11.8758	11.9291	11.7433	11.5975	11.7685		12.3748	12.3383	12.3411	12.1758	12.1309	12.3779	12.3621	12.4457	12.2617	12.3957	12.2955	12.5855	11.9355	12.5173	12.1071	12.2027	12.4534	12.4418	11.7913	11.711		11.4955	11.099	11.4382	11.3303	11.4806	11.5975
COX6A1	1337	9.88601	9.95634	10.0323	9.96483	10.1348	10.2536	10.0362	10.1358	10.097	10.2526	9.96741	10.3203	10.2224	10.2865	10.5949	10.2187	10.3242	10.231	10.1276	10.3654		10.7694	10.6793	10.9169	10.7391	10.5842	10.6779	10.6567	10.9274	10.6701	10.825	10.4743	10.6951	10.2546	10.9603	10.7792	10.6222	11.0267	10.9198	10.338	10.4178		10.0445	9.86545	10.1465	10.0516	10.0079	10.1465
COX6B1	1340	11.4688	11.6301	11.5344	11.6283	11.5403	11.516	11.7134	11.5912	11.6879	11.5015	11.6283	11.7839	11.6588	11.4985	11.7502	11.649	11.5758	11.4222	11.6327	11.6395		11.9047	12.0565	11.9519	12.03	11.8864	11.7203	12.021	11.9206	11.8655	12.021	11.8708	11.8412	11.5324	11.8235	11.709	11.9047	12.065	11.8791	11.7408	11.6346		11.6129	11.7699	11.6019	11.711	11.4994	11.4994
COX6C	1345	11.3364	11.41	11.107	11.2782	11.4521	11.4646	11.3303	11.1104	11.4783	11.209	11.2871	11.7963	11.5242	11.5912	11.3725	11.1923	11.209	11.2485	10.858	10.9046		11.8842	11.7963	11.7382	11.7179	11.9047	11.961	11.8816	11.8539	11.5997	11.9638	11.7228	12.0508	11.5032	12.0677	11.4708	11.4726	11.8965	11.8306	11.0557	10.9871		11.0327	10.8532	10.858	10.8988	11.0557	11.3345
COX7B	1349	9.47575	9.62024	9.4277	9.5549	9.5185	9.85942	9.7697	9.62385	9.41314	9.46006	9.5629	9.70433	9.84955	9.8522	9.9523	9.5465	10.0047	9.79922	9.15301	9.88207		10.4013	10.5854	10.5084	10.753	10.2709	10.6851	10.7272	10.8944	9.89958	10.6208	10.3619	10.3369	9.99139	10.794	10.2836	10.4567	11.0972	10.6392	9.97971	10.127		9.05636	8.98282	9.11368	9.09828	9.16343	9.42991
COX7C	1350	12.1928	12.2548	12.1335	12.0921	12.3992	12.3814	12.2416	12.0832	12.4418	12.1252	12.2721	12.4613	12.2386	12.279	12.422	12.1159	12.1928	12.0973	11.8994	12.0594		12.928	12.941	12.7111	12.7819	12.873	12.9225	12.8146	13.041	13.0025	12.966	12.7769	12.9967	12.2027	12.9513	12.6321	12.6882	13.0139	12.9173	12.2988	12.2219		11.9719	11.578	11.7526	11.6395	12.0003	12.1667
COX8A	1351	11.9019	11.9862	11.9489	11.8263	12.0065	12.0767	11.992	11.9126	12.1608	12.0862	11.8073	12.2648	12.2354	12.1964	12.498	12.2088	12.1397	12.0479	12.1045	12.0987		12.702	12.5855	12.6237	12.5052	12.4862	12.5529	12.6272	12.6461	12.537	12.7492	12.4774	12.6729	12.232	12.8103	12.5821	12.6729	12.873	12.7492	12.3058	12.2617		11.9411	11.7256	11.9891	11.8137	11.8655	11.8334
COX10	1352	8.53366	8.51034	8.27269	8.34651	8.28865	8.34039	8.13402	8.04308	8.44018	8.23649	8.10453	8.42037	8.19795	8.3415	8.43198	8.20378	8.38501	8.41394	7.99118	8.31777		9.24491	9.31471	9.10157	9.10776	8.80294	8.799	8.76141	8.97256	8.96986	9.00932	8.79411	8.7096	8.03728	8.83546	8.55825	8.78962	9.13153	9.03398	8.44606	8.57468		8.00343	7.98478	7.86835	7.78737	8.04626	8.06427
COX15	1355	7.54208	7.54549	7.56045	7.54969	7.68942	7.64396	7.47893	7.47915	7.56145	7.54013	7.60858	7.71801	7.55946	7.60323	7.60634	7.61318	7.59383	7.37154	7.57605	7.52484		7.58193	7.51154	7.53012	7.54315	7.66456	7.63257	7.58317	7.56393	7.4963	7.523	7.695	7.71888	7.54169	7.53478	7.6042	7.58637	7.52435	7.46157	7.5987	7.54067		7.48697	7.51945	7.543	7.62206	7.58039	7.54757
CP	1356	7.14136	7.14165	7.14251	7.12588	7.14852	7.17189	7.16913	7.16677	7.17109	7.13815	7.07299	7.07678	7.1112	7.13406	7.17259	7.12689	7.15482	7.11976	7.14884	7.10139		7.16391	7.08695	7.15179	7.16302	7.46487	7.27158	7.19861	7.20053	7.31858	7.20659	7.27317	7.33792	7.09637	7.19073	7.31562	7.24901	7.15637	7.19017	7.28944	7.42496		7.14214	7.13079	7.12094	7.12122	7.1812	7.10289
CPB1	1360	7.14014	7.21696	7.30553	7.17073	7.22408	7.19293	7.17943	7.26217	7.22098	7.23506	7.22547	7.2708	7.18899	7.23443	7.17938	7.25059	7.22862	7.25625	7.21837	7.14861		7.15214	7.27191	7.15343	7.24159	7.22302	7.21249	7.22644	7.17462	7.20535	7.2144	7.21299	7.25855	7.16078	7.18014	7.17241	7.18633	7.17422	7.20133	7.19636	7.22623		7.2269	7.25427	7.18521	7.23904	7.17225	7.19473
CPD	1362	8.52973	8.29076	8.28486	8.34551	9.49626	9.24595	9.04015	9.45429	8.62469	8.52667	9.34403	8.58108	8.18985	8.18108	8.89942	9.19911	8.58814	8.46473	9.51482	9.3204		8.67202	8.85016	8.6306	8.83146	9.61345	9.13016	9.43187	9.32445	8.62861	8.69798	9.60797	8.77745	8.10198	8.49875	9.21119	9.1362	8.53143	8.70697	9.73198	9.25257		9.25904	9.52652	8.96408	9.68563	9.83255	9.90806
CPM	1368	7.21162	7.1779	7.18389	7.17455	7.57201	7.34015	7.34062	7.24277	7.33065	7.19669	7.41502	7.45487	7.34751	7.28346	7.37004	7.48015	7.13165	7.2419	7.51465	7.39195		7.73496	7.72705	7.70743	7.65958	8.32792	7.87047	7.82892	7.67921	7.92298	7.79556	8.03741	8.10307	7.30175	7.7006	7.60647	7.79474	7.57122	7.63433	7.83573	7.72361		7.49169	7.59168	7.60891	7.48855	7.85916	7.71602
CPN2	1370	7.2246	7.23671	7.24413	7.26733	7.3158	7.35022	7.34881	7.26998	7.25302	7.26489	7.31576	7.2636	7.24958	7.35967	7.28617	7.31549	7.25404	7.29474	7.25389	7.22472		7.20852	7.2447	7.26768	7.2219	7.30285	7.29408	7.24718	7.31016	7.33583	7.30299	7.30384	7.33319	7.23965	7.26183	7.29683	7.25691	7.32244	7.23987	7.31505	7.28827		7.26023	7.25329	7.28709	7.1946	7.24141	7.30789
CPT1A	1374	7.33369	7.38068	7.38809	7.32683	7.29146	7.2989	7.32329	7.27652	7.2914	7.39332	7.32402	7.4038	7.37807	7.38014	7.30183	7.29341	7.31662	7.35919	7.28973	7.30998		7.27176	7.27226	7.35393	7.28134	7.23191	7.2255	7.2774	7.24981	7.27664	7.33698	7.27293	7.35712	7.43412	7.31488	7.30652	7.27755	7.28591	7.29731	7.26301	7.28691		7.28138	7.30264	7.35351	7.39334	7.36365	7.29554
CPT2	1376	9.03398	8.89499	8.91866	8.79725	9.1001	9.10689	8.79658	9.04257	9.20391	8.81646	8.74068	9.13251	8.77704	8.63528	8.76248	9.12221	8.78171	8.71476	8.86626	8.85224		9.05659	9.00972	8.94742	8.8407	9.13899	9.27708	8.92996	9.02232	8.9685	8.95406	8.74893	9.10502	8.6842	8.87787	8.7785	9.02435	8.79319	8.77067	8.90381	8.83913		9.23167	9.28532	9.12616	9.21951	9.2472	9.13427
CR2	1380	7.17565	7.184	7.17648	7.21268	7.16302	7.15775	7.15007	7.12141	7.13834	7.17498	7.20066	7.17673	7.18275	7.18691	7.17841	7.22324	7.17352	7.15843	7.20044	7.1769		7.18707	7.18415	7.21632	7.17487	7.19671	7.13825	7.13455	7.15688	7.11631	7.21604	7.17411	7.14346	7.15981	7.20305	7.21001	7.16085	7.20244	7.11578	7.16373	7.18826		7.20836	7.25138	7.30089	7.20399	7.202	7.16747
CRABP1	1381	7.1937	7.14611	7.17301	7.19671	7.18932	7.16873	7.17943	7.17363	7.19609	7.1857	7.16822	7.19736	7.196	7.1137	7.22284	7.10188	7.18323	7.13647	7.16075	7.14533		7.17165	7.18697	7.17718	7.19379	7.19137	7.18663	7.2295	7.17462	7.22153	7.21604	7.22057	7.17117	7.18213	7.21435	7.21545	7.23094	7.15086	7.19705	7.295	7.24274		7.17426	7.20402	7.17333	7.23664	7.202	7.36409
CRABP2	1382	7.26049	7.19347	7.19665	7.20078	7.20723	7.253	7.24963	7.22935	7.24208	7.26489	7.26798	7.2708	7.1776	7.23987	7.22833	7.20455	7.27175	7.23743	7.23986	7.18638		7.18401	7.27509	7.22618	7.20371	7.25153	7.24278	7.23073	7.30355	7.20535	7.30442	7.23216	7.246	7.17536	7.22218	7.29683	7.25311	7.30869	7.19705	7.20728	7.29526		7.24289	7.23474	7.20324	7.22508	7.25005	7.22169
CRAT	1384	7.37397	7.47417	7.38483	7.47569	7.36083	7.3122	7.37602	7.35994	7.38043	7.5587	7.39195	7.43255	7.44897	7.48676	7.36581	7.34729	7.50488	7.42562	7.41324	7.41285		7.43668	7.36885	7.50822	7.56091	7.44553	7.46326	7.49558	7.4706	7.54458	7.61635	7.56472	7.4957	7.5582	7.60825	7.59074	7.47825	7.55765	7.46392	7.55471	7.58435		7.31203	7.43925	7.42045	7.54106	7.45531	7.36658
CREB1	1385	8.59798	8.14386	9.07799	8.06595	7.90517	9.20855	7.9537	9.15879	8.63323	8.5311	7.87493	8.18526	8.30166	7.67361	8.10383	8.51659	9.02378	9.33313	8.68784	9.02766		8.14019	7.94909	8.94714	8.06338	7.7728	8.86558	7.72484	8.61137	8.38379	7.9544	7.72943	7.9911	8.23505	7.63179	7.93333	8.29322	9.23542	9.2497	8.36177	9.385		9.15626	9.29759	9.38316	9.17407	8.76414	9.26089
ATF2	1386	7.53536	7.51169	7.43565	7.42593	7.43266	7.41421	7.44562	7.41421	7.47086	7.39307	7.49911	7.41666	7.3609	7.32886	7.41677	7.45663	7.40489	7.37666	7.42133	7.34439		7.58732	7.65402	7.4277	7.51841	7.43724	7.51664	7.48517	7.39574	7.41622	7.46309	7.44338	7.45493	7.39208	7.35909	7.40197	7.41566	7.4027	7.44496	7.42255	7.37817		7.69375	7.73316	7.58084	7.68005	7.46256	7.43763
CREBBP	1387	8.16845	8.06366	7.99549	8.08162	8.20892	8.11452	8.25767	8.29761	8.41469	8.32779	8.41713	8.19882	8.22355	8.17743	7.97491	8.15877	8.2174	8.18267	8.20886	8.15868		8.19307	8.13965	7.99589	8.11673	8.33853	8.05602	8.24493	8.17786	8.30888	8.35927	8.3951	8.23413	8.20266	8.26365	7.97938	8.14356	8.19284	8.3159	8.27626	8.11446		8.15806	8.30595	7.95927	8.11014	8.28141	8.2048
ATF6B	1388	7.53897	7.38358	7.55688	7.50949	7.48395	7.51802	7.50152	7.60422	7.48897	7.56663	7.52292	7.63309	7.46538	7.43301	7.61087	7.59814	7.53996	7.47737	7.56197	7.6328		7.49497	7.4491	7.48187	7.45231	7.52937	7.49854	7.50679	7.52645	7.54066	7.53234	7.49731	7.57585	7.47965	7.44562	7.68892	7.4895	7.52695	7.52459	7.58266	7.65306		7.49537	7.44479	7.55596	7.54943	7.54484	7.56668
CREBL2	1389	7.49122	7.47847	7.6775	7.58675	7.88544	7.97622	7.85964	7.97764	7.67805	7.6242	7.75051	7.65413	7.63184	7.74355	7.71891	7.92515	7.68066	7.54013	7.96262	7.70513		7.44044	7.42011	7.47613	7.54278	7.50186	7.64363	7.59381	7.53791	7.3342	7.43892	7.44049	7.48776	7.73859	7.5675	7.54826	7.52475	7.37236	7.36911	7.4929	7.56716		7.59881	7.38446	7.70004	7.9046	7.6952	7.57447
CRHBP	1393	7.21218	7.20906	7.22355	7.17931	7.16666	7.23114	7.2782	7.24078	7.20991	7.27725	7.2577	7.18475	7.34751	7.27322	7.20429	7.22612	7.21893	7.18269	7.32363	7.1294		7.23384	7.20234	7.26337	7.20744	7.16483	7.19511	7.17212	7.17246	7.18755	7.18771	7.18961	7.22698	7.28127	7.19073	7.28699	7.20476	7.13858	7.26034	7.18211	7.21067		7.21143	7.20779	7.27022	7.22935	7.21083	7.20257
CRIP1	1396	10.3654	10.3725	9.94481	9.29439	8.74478	9.30276	9.53704	10.1878	8.87142	10.3299	9.89245	9.43501	10.7763	10.1281	8.84274	8.99307	10.3896	10.6835	9.10479	9.19786		8.33628	8.3294	8.49181	8.14107	8.2685	8.64664	8.65446	9.26035	8.59985	8.62876	9.33073	8.88323	10.965	8.66809	8.76914	8.42939	8.45068	8.29532	8.65568	9.0072		8.81014	8.46893	8.5486	8.78795	9.02214	8.89675
CRIP2	1397	7.17088	7.15845	7.12943	7.08653	7.15174	7.14826	7.15007	7.17284	7.11303	7.18864	7.20138	7.10438	7.15542	7.11578	7.20429	7.1994	7.15482	7.17748	7.16549	7.17259		7.1131	7.17696	7.13082	7.14989	7.14452	7.17121	7.13848	7.15838	7.15332	7.19668	7.21218	7.11536	7.16078	7.11531	7.16049	7.16787	7.12608	7.12563	7.10209	7.24875		7.18382	7.1697	7.17962	7.23554	7.17879	7.16961
CRK	1398	7.65756	7.67348	7.62823	7.58427	7.46858	7.49915	7.45639	7.4115	7.51451	7.46208	7.47919	7.45345	7.43196	7.41314	7.53719	7.41889	7.47033	7.42444	7.46779	7.39559		7.6229	7.59025	7.47484	7.49039	7.44031	7.49441	7.45521	7.41407	7.49043	7.47706	7.42193	7.49515	7.40796	7.32827	7.5012	7.36701	7.45218	7.41875	7.40669	7.33883		7.78083	7.6607	7.6605	7.63722	7.50203	7.47665
CRKL	1399	9.82608	9.83968	9.70939	9.8756	9.75839	9.90628	9.77803	9.88713	9.93802	9.80151	9.80541	9.82532	9.77622	9.79527	9.76137	9.68732	9.69437	9.7697	9.91055	9.70939		10.0579	9.824	9.65899	9.87481	10.1407	9.89245	9.85328	9.79567	10.1161	9.68594	10.1388	9.87481	9.86331	9.65139	10.2132	10.0164	9.70751	9.73863	10.231	10.0454		10.0318	10.2446	9.93718	10.0039	10.2894	10.233
CRY1	1407	7.58393	7.59027	7.46218	7.5064	7.78761	7.7839	7.70541	7.73211	7.56575	7.63045	7.74525	7.85234	7.80125	7.80214	7.71012	7.73877	7.62892	7.67641	7.70743	7.71526		7.62846	7.64009	7.57363	7.6229	7.83928	7.73008	7.73142	7.7041	7.59292	7.70699	7.80505	7.73302	7.79283	7.77798	7.81098	7.77087	7.69787	7.68669	7.81613	7.83778		7.7273	7.84372	7.62614	7.9248	7.79067	7.8375
CRY2	1408	7.74436	7.65608	7.60457	7.76051	7.75439	7.79372	7.725	7.83245	7.72361	7.75111	7.77072	7.83125	7.76115	7.77204	7.79212	7.79228	7.82901	7.72999	7.78099	7.73171		7.70827	7.60636	7.79128	7.76608	7.69705	7.74044	7.64568	7.77299	7.70675	7.75773	7.80942	7.73809	7.77451	7.74587	7.82779	7.71626	7.73816	7.72668	7.88591	7.83473		7.8748	8.17055	7.86542	7.84742	8.12723	8.14438
CRYBB2	1415	7.65036	7.24881	7.30976	7.29456	7.24227	7.48924	7.2701	7.48617	7.27268	7.51676	7.43685	7.2973	7.39954	7.45497	7.47479	7.29322	7.71084	7.44684	7.26044	7.49024		7.68198	7.27751	7.27106	7.24964	7.26969	7.44957	7.21234	7.58487	7.20868	7.6727	7.39045	7.24064	7.37965	7.48141	7.49581	7.29273	7.68675	7.4407	7.27286	7.54897		7.47706	7.30616	7.26285	7.22011	7.24006	7.57122
CRYGB	1419	7.22592	7.298	7.20566	7.17073	7.21096	7.19051	7.19094	7.23666	7.19609	7.25192	7.19218	7.16132	7.196	7.21127	7.21119	7.21377	7.22674	7.24968	7.19919	7.21982		7.25513	7.23959	7.25371	7.21802	7.19858	7.20495	7.24237	7.17316	7.20037	7.25931	7.23983	7.23424	7.21057	7.16451	7.22208	7.20645	7.27048	7.2168	7.21679	7.19444		7.18521	7.20589	7.23431	7.30814	7.23341	7.24284
CRYGS	1427	7.21994	7.25748	7.2047	7.24883	7.20788	7.16291	7.19732	7.27803	7.26794	7.19566	7.24641	7.21815	7.1776	7.24852	7.21544	7.18193	7.27175	7.28732	7.33475	7.29309		7.25304	7.25351	7.23738	7.19913	7.2379	7.18255	7.2258	7.27284	7.34484	7.23676	7.31205	7.24134	7.3003	7.25164	7.22398	7.23178	7.38709	7.35349	7.27182	7.30094		7.19687	7.21526	7.20714	7.16012	7.19077	7.19324
CRYM	1428	7.19525	7.18324	7.2137	7.23264	7.25027	7.18576	7.24548	7.24648	7.20456	7.22777	7.23718	7.21942	7.19437	7.19999	7.24108	7.22415	7.2272	7.22611	7.24629	7.23365		7.23571	7.22618	7.22998	7.15675	7.20779	7.20917	7.30273	7.24902	7.21656	7.25114	7.21323	7.20799	7.1784	7.22126	7.22013	7.23486	7.24317	7.22203	7.26149	7.22342		7.25082	7.23419	7.22071	7.29317	7.21311	7.19523
CS	1431	9.36052	9.47199	9.37356	9.32512	9.41197	9.57202	9.24563	9.17709	9.607	9.23673	9.24794	9.50355	9.24265	9.41101	9.50435	9.50531	9.34225	9.33032	9.32712	9.35852		9.87565	9.80807	9.75506	9.80563	9.55749	9.70033	9.52353	9.66827	9.67746	9.57719	9.47537	9.74008	9.20464	9.59852	9.58791	9.6454	9.79775	9.80332	9.38498	9.37928		9.24741	9.06045	9.11205	9.11312	9.11185	9.26403
MAPK14	1432	7.3966	7.32943	7.3498	7.33814	7.49025	7.38361	7.40053	7.38893	7.49305	7.34615	7.40383	7.40143	7.35783	7.3051	7.38773	7.44147	7.34052	7.30959	7.37798	7.35434		7.51756	7.50844	7.38274	7.39472	7.60136	7.44093	7.48829	7.43697	7.56939	7.3941	7.50852	7.4383	7.32894	7.3476	7.48534	7.46713	7.34807	7.40234	7.51702	7.40244		7.45692	7.52563	7.40524	7.39747	7.48555	7.35681
CSE1L	1434	9.40903	9.43991	9.23314	9.18237	9.08683	9.68826	9.26794	9.14017	9.36181	9.30455	9.22265	9.53356	9.22996	9.40513	9.50671	9.31374	9.45086	9.55832	9.10224	9.32958		9.1126	9.1769	8.89135	9.09093	8.92668	9.27549	9.06936	9.1606	9.13261	9.04487	9.0911	9.37245	9.23239	9.22668	9.32886	9.23408	9.20795	9.2501	8.9138	9.25747		9.0855	8.75685	8.74011	8.62722	8.87943	9.15915
CSF1	1435	7.17384	7.11472	7.13556	7.18826	7.17541	7.16607	7.14008	7.1533	7.18091	7.17972	7.16357	7.15491	7.1485	7.1477	7.70766	7.16382	7.17248	7.14532	7.1464	7.23255		7.17414	7.19066	7.18832	7.21127	7.16276	7.18255	7.12627	7.25025	7.26582	7.20479	7.21384	7.17209	7.20413	7.18722	7.60891	7.28806	7.29201	7.22135	7.22025	7.34901		7.31013	7.15954	7.37	7.21733	7.16291	7.14766
CSF1R	1436	12.9513	12.9918	12.966	13.3483	12.9118	12.6237	13.273	13.3416	13.0732	13.2874	13.3556	12.7582	12.8146	12.8768	13.2534	13.2933	12.9513	13.0082	13.3842	12.9713		12.6272	12.5607	12.5456	13.0139	13.041	12.9863	13.041	12.8284	12.8284	12.7711	13.2796	12.8146	12.8053	12.7582	12.6679	12.8378	12.6157	12.537	13.1656	12.6461		13.0732	13.0354	13.1437	13.4744	13.2286	12.9713
CSF2	1437	7.22706	7.14611	7.17648	7.17296	7.15092	7.17499	7.16913	7.1581	7.19111	7.17498	7.23039	7.21988	7.1695	7.12986	7.29007	7.14568	7.16303	7.12658	7.16666	7.19791		7.18832	7.18839	7.15844	7.16806	7.19137	7.17616	7.18501	7.17034	7.1726	7.15117	7.16481	7.15304	7.14518	7.10981	7.21545	7.21624	7.21791	7.13373	7.16715	7.20053		7.78492	7.53541	7.54339	7.12633	7.45646	7.26101
CSF2RA	1438	10.2123	9.92815	10.0107	10.2141	10.1895	10.5232	10.1653	10.7333	10.5618	10.0857	10.2586	10.0541	10.007	10.187	10.6152	10.1735	10.1224	10.3311	10.4365	10.4365		9.25554	9.06268	9.15636	9.18514	9.49311	9.49004	9.45698	9.5272	9.29915	9.31891	9.22203	9.5868	9.99665	9.59232	9.95634	9.47386	9.24464	9.30383	9.95447	9.7537		10.9621	10.4719	10.8112	10.5054	11.1592	11.2431
CSF2RB	1439	7.35422	7.24068	7.25682	7.31552	7.41816	7.29387	7.39223	7.30778	7.49441	7.40562	7.41386	7.40107	7.32395	7.30171	7.43944	7.37688	7.31704	7.2719	7.39158	7.3426		7.1846	7.33115	7.26222	7.31132	7.34178	7.30846	7.33302	7.25845	7.44251	7.29978	7.4294	7.33119	7.3251	7.18553	7.41887	7.37882	7.28763	7.29562	7.52401	7.36399		7.62763	7.58687	7.52068	7.48532	7.49811	7.61216
CSF3	1440	7.0998	7.11306	7.13631	7.13539	7.15777	7.15904	7.14008	7.14436	7.15851	7.12731	7.14784	7.16695	7.1788	7.12796	7.18038	7.10188	7.13463	7.16271	7.10388	7.13607		7.11038	7.17121	7.16075	7.13381	7.13275	7.14162	7.13383	7.12105	7.13717	7.08968	7.144	7.19248	7.10568	7.14894	7.15026	7.17382	7.1542	7.18031	7.21679	7.08888		7.1333	7.18203	7.16259	7.14905	7.13012	7.15769
CSHL1	1444	7.22706	7.21057	7.21561	7.17225	7.21985	7.21215	7.2118	7.24624	7.16919	7.22593	7.23579	7.17309	7.22847	7.18793	7.16002	7.19618	7.25502	7.19593	7.2435	7.1884		7.22472	7.19144	7.224	7.21217	7.23373	7.26894	7.20502	7.1898	7.18489	7.20659	7.22699	7.1813	7.23135	7.14506	7.2032	7.23258	7.17873	7.17942	7.26821	7.1557		7.18308	7.21621	7.32961	7.18673	7.17958	7.19042
CSNK1A1	1452	7.55145	7.52841	7.6855	7.62919	7.4946	7.47962	7.50622	7.61622	7.45696	7.4518	7.50017	7.41135	7.38492	7.42758	7.56928	7.52742	7.51494	7.63833	7.55307	7.522		7.6979	7.77441	7.75604	7.68649	7.56736	7.62568	7.65843	7.70068	7.53693	7.5227	7.62174	7.4246	7.4087	7.56296	7.73945	7.65453	7.58766	7.62388	7.71306	7.61127		7.75516	7.68615	7.7105	7.68565	7.6242	7.65413
CSNK1D	1453	8.11083	8.20644	8.17445	8.12864	8.40506	8.33807	8.30326	8.78795	8.36168	8.40054	8.70254	8.23235	8.53258	8.51975	8.41569	8.42002	8.19749	8.44004	8.54141	8.55793		8.17764	8.31734	8.19529	8.14799	8.35917	8.18573	8.42425	8.57009	8.20887	8.31705	8.5652	8.20154	8.59838	8.50843	8.48523	8.41507	8.17823	8.42328	8.52751	8.56583		8.35744	8.4383	8.37475	8.29834	8.52611	8.43379
CSNK1E	1454	7.43857	7.54526	7.4315	7.49741	7.39047	7.32181	7.33743	7.42367	7.37142	7.50115	7.37998	7.35675	7.51164	7.55615	7.547	7.3514	7.44776	7.51128	7.39371	7.33019		7.44127	7.54589	7.51676	7.53496	7.62028	7.42131	7.50929	7.51228	7.60261	7.42919	7.5323	7.47275	7.47352	7.51673	7.5499	7.46183	7.55561	7.55214	7.52095	7.39001		7.5665	7.78363	7.42324	7.55211	7.47036	7.39441
CSNK1G2	1455	10.9244	10.7663	10.9922	11.0159	10.4353	10.1926	10.8223	10.9938	10.3276	10.7524	10.9509	10.0589	10.3129	10.451	10.1032	10.3222	10.9321	10.6282	10.8023	10.4578		10.748	10.6539	10.8007	10.6994	10.4267	10.0933	10.4909	10.7709	10.4578	10.5065	10.5671	10.089	10.4251	10.4143	10.096	10.1944	10.6546	10.5156	10.4474	10.2968		10.3276	10.4008	10.4049	10.5695	10.4073	10.0318
CSNK2A1	1457	7.3652	7.30795	7.36284	7.32247	7.34334	7.34126	7.35093	7.30778	7.3634	7.29063	7.30755	7.4351	7.23638	7.3132	7.29692	7.32673	7.23695	7.28859	7.33975	7.30089		7.2986	7.26607	7.35672	7.36996	7.40861	7.4242	7.38626	7.30456	7.3442	7.35327	7.35216	7.40164	7.25036	7.28824	7.33198	7.4129	7.28121	7.29095	7.37165	7.31816		7.48415	7.36468	7.46045	7.30936	7.40214	7.33249
CSNK2A2	1459	7.76293	7.62926	7.64501	7.46077	7.98538	7.86943	7.77782	7.86522	8.04088	7.78888	7.94499	8.05512	7.85712	7.81839	7.86731	7.82057	7.75466	7.60184	7.8363	7.85936		7.82195	7.80356	7.78577	7.82709	8.26268	7.89899	7.97231	8.01414	8.12851	7.96992	8.09311	8.04521	7.93106	7.87893	8.16178	7.9348	7.76356	7.78953	8.07704	7.85964		7.97166	7.80739	7.92902	7.85502	8.0382	7.91245
CSNK2B	1460	10.579	10.6296	10.5868	10.571	10.5434	10.6539	10.4106	10.3863	10.6384	10.8565	10.5854	10.8098	10.7833	10.8944	11.0036	10.8223	10.5868	10.9092	10.6014	10.6247		10.6582	10.6669	10.6582	10.4959	10.5446	10.6979	10.6609	10.6179	10.5476	10.728	10.6282	10.8414	10.7456	10.873	11.0309	10.8456	10.6546	10.6496	10.6371	10.5804		10.3457	10.2187	10.5338	10.4732	10.3919	10.378
NCAN	1463	7.25055	7.29404	7.38889	7.33799	7.33302	7.31595	7.31388	7.29914	7.35773	7.38901	7.28681	7.32903	7.35711	7.33681	7.34658	7.35678	7.386	7.35124	7.3819	7.308		7.38306	7.37445	7.34267	7.33411	7.27752	7.33983	7.34522	7.34582	7.41307	7.40813	7.32913	7.35436	7.32751	7.35182	7.42215	7.32836	7.33847	7.37986	7.38786	7.36478		7.37937	7.43146	7.39431	7.29234	7.29657	7.41427
CSPG4	1464	7.23134	7.28291	7.19212	7.16208	7.20363	7.15038	7.20811	7.18056	7.17202	7.27293	7.14291	7.16951	7.22941	7.19874	7.17355	7.21377	7.25502	7.29474	7.16549	7.20816		7.20192	7.22759	7.1568	7.21417	7.20169	7.19167	7.18635	7.23335	7.17533	7.19303	7.19303	7.15304	7.2196	7.18896	7.2127	7.20308	7.18117	7.17418	7.19274	7.21067		7.20608	7.24842	7.20613	7.16185	7.20702	7.18763
CSRP2	1466	7.2212	7.1779	7.20566	7.2428	7.17407	7.26364	7.32456	7.29233	7.20751	7.23772	7.2627	7.17581	7.26268	7.18581	7.25288	7.23073	7.17142	7.1658	7.26432	7.22961		7.26831	7.21063	7.16404	7.19121	7.23676	7.30149	7.21183	7.24962	7.21358	7.19668	7.21479	7.24529	7.24287	7.21612	7.22305	7.23418	7.26089	7.23357	7.22631	7.29526		7.19687	7.27883	7.32224	7.24774	7.32681	7.56781
SLC25A10	1468	7.36604	7.42508	7.54226	7.48464	7.34665	7.31658	7.30969	7.3471	7.37362	7.31501	7.29576	7.40543	7.39501	7.34762	7.31651	7.34267	7.33925	7.3808	7.29792	7.28605		7.4042	7.36296	7.42299	7.39179	7.44226	7.43652	7.35881	7.3778	7.33835	7.45326	7.298	7.35534	7.37216	7.39057	7.29993	7.31664	7.34184	7.35997	7.26367	7.31438		7.30301	7.29965	7.29961	7.30423	7.35345	7.30706
CST3	1471	13.273	13.6575	13.5068	13.5489	12.4822	12.5687	12.7617	12.4696	12.4613	13.4744	12.6511	12.8053	13.6575	13.7881	11.9075	12.348	13.4684	13.4037	12.1309	11.8624		12.5052	12.5733	12.7158	12.3957	12.4067	12.3445	12.0537	11.8682	12.1728	12.7066	12.1546	12.702	13.6174	13.5924	11.386	11.7279	12.4418	12.5687	11.3503	11.4783		10.6038	10.5196	10.8174	10.9564	11.6792	11.2688
CST4	1472	7.20102	7.2059	7.25061	7.19918	7.19191	7.18385	7.22318	7.21478	7.15679	7.20146	7.22186	7.22142	7.18083	7.22821	7.24213	7.19618	7.2047	7.23138	7.19325	7.28201		7.21618	7.2152	7.19762	7.23548	7.21659	7.18826	7.18564	7.25517	7.23555	7.22301	7.21479	7.17209	7.20413	7.21779	7.27066	7.30081	7.17539	7.20894	7.19874	7.20378		7.21373	7.22975	7.14905	7.23337	7.21679	7.20852
CST6	1474	8.38221	8.69768	8.77835	8.59135	7.28206	7.20014	7.22315	7.3189	7.29168	7.97067	7.17101	7.26199	7.86275	8.72909	7.25464	7.26793	8.4578	8.42652	7.17741	7.27892		7.99233	8.22417	8.14416	7.74016	7.30966	7.1847	7.24868	7.61805	7.37753	7.56565	7.30317	7.24787	7.75564	8.76694	7.18443	7.21624	7.72724	7.86944	7.22418	7.20696		7.17857	7.11994	7.23287	7.17771	7.18248	7.17182
CSTA	1475	7.66396	7.71388	7.79155	7.74056	7.64607	7.71216	7.51813	7.6605	7.62369	7.57272	7.71692	7.5702	7.72324	7.69535	7.63111	7.58826	7.85946	7.70917	7.61656	7.67199		7.93641	7.90597	7.88217	7.77828	8.08818	8.20895	7.83488	7.94675	7.71441	7.72251	7.95946	7.72836	7.76097	8.02447	8.02936	7.81374	7.95372	7.8743	7.9903	8.18573		7.72584	7.81632	7.7194	7.77906	8.09747	9.22541
CSTB	1476	12.4457	12.6552	12.49	11.8386	12.9347	12.8146	12.7582	12.702	12.8523	13.1834	12.9347	13.4534	13.4744	13.1953	13.628	13.0483	12.5733	12.6237	13.2933	13.4112		11.7526	11.5672	11.9179	10.8235	12.1045	11.8437	11.9489	11.6902	11.9436	12.2893	12.0225	13.1893	13.5671	12.5781	12.8242	12.3058	11.8412	11.7581	12.5415	12.7158		13.4684	13.5405	13.4311	13.1138	12.9765	12.9067
CSTF1	1477	7.23671	7.30322	7.24954	7.15119	7.22676	7.25192	7.25553	7.24208	7.23236	7.20247	7.22244	7.20362	7.22121	7.23543	7.22761	7.22116	7.18654	7.24451	7.21713	7.25775		7.22853	7.27191	7.22017	7.21127	7.20721	7.18495	7.22001	7.202	7.20618	7.23269	7.26753	7.2059	7.23782	7.22645	7.2266	7.19473	7.20352	7.18125	7.18915	7.19744		7.22991	7.22009	7.256	7.19638	7.23341	7.23355
CSTF2	1478	8.03379	8.07967	7.96208	8.15271	8.07784	8.44532	8.23049	8.1445	8.20476	8.14844	8.12603	8.38102	8.34164	8.04133	8.49387	8.27739	8.28012	8.18646	8.0472	8.31064		8.12249	7.95946	7.97901	8.07353	8.04308	8.18767	8.1325	8.13755	8.09054	8.07754	7.9961	8.39972	8.21355	8.08626	8.12372	8.14409	8.26472	8.14127	8.0382	8.11451		8.2281	8.23386	8.02349	7.96952	8.16505	8.2335
CSTF3	1479	7.77774	7.80449	7.66273	7.71942	7.69905	7.57796	7.77014	7.75189	7.83443	7.67797	7.77612	7.78876	7.72858	7.67557	7.86347	7.64876	7.69648	7.68505	7.72568	7.84038		7.82816	7.69695	7.60459	7.6149	7.70732	7.58457	7.72782	7.70861	7.66999	7.65438	7.66801	7.82626	7.73238	7.67019	7.82913	7.65594	7.77396	7.67736	7.6351	7.76745		7.88351	7.65837	7.77126	7.58103	7.72445	7.53096
CTBS	1486	9.17172	9.03931	9.0072	9.13726	9.48787	9.09965	9.28791	9.07493	9.14289	8.93706	9.10057	9.27937	8.6817	8.82672	8.48737	9.16221	8.92336	8.83467	9.12888	8.95427		9.3217	9.15282	9.09613	9.18006	9.49481	9.32235	9.37046	8.91936	9.21855	8.83654	9.24418	9.36374	8.46084	8.70502	8.64579	9.25527	8.85852	8.74478	9.34934	9.23489		9.47696	9.49659	9.42801	9.65523	9.74384	9.73121
CTBP1	1487	8.09536	8.18783	8.16243	8.18808	8.10985	8.09993	7.95325	8.04061	8.02073	8.2305	7.952	8.13215	8.2142	8.12496	8.09664	8.13744	8.19244	8.27921	8.06188	8.077		8.24144	8.29543	8.21038	8.19325	8.08629	8.14744	8.02864	8.09315	8.18364	8.23018	8.04492	8.05222	8.2648	8.23991	8.22421	8.1963	8.20189	8.22591	8.13561	8.09468		8.04793	7.98143	8.00323	7.99005	7.97425	7.94712
CTBP2	1488	7.52589	7.42662	7.43053	7.51367	7.31201	7.29607	7.36416	7.33493	7.34365	7.34251	7.34984	7.28091	7.28202	7.22174	7.34988	7.3374	7.31255	7.33792	7.29302	7.2373		7.43851	7.46295	7.4731	7.48442	7.36821	7.33099	7.37367	7.36331	7.39234	7.39412	7.33688	7.34516	7.2851	7.30132	7.30947	7.33916	7.31096	7.33851	7.36776	7.31062		7.53515	7.48517	7.33864	7.58587	7.36465	7.37916
CTH	1491	7.21881	7.19101	7.22835	7.1653	7.2373	7.18625	7.16641	7.17363	7.20187	7.17883	7.16507	7.16215	7.2334	7.19763	7.15703	7.11597	7.18855	7.32083	7.156	7.20927		7.20192	7.1784	7.15088	7.1808	7.19604	7.17121	7.14847	7.17963	7.22932	7.16585	7.18241	7.17801	7.20605	7.18896	7.18112	7.24574	7.23116	7.19621	7.14989	7.24188		7.21758	7.18903	7.16704	7.18673	7.18837	7.16459
CTNNA1	1495	11.0309	11.0036	10.9571	10.8699	10.6779	10.4844	10.9385	10.8379	10.8929	11.1493	10.8716	10.834	10.8364	10.9335	11.0376	11.0557	11.0359	10.9938	11.0727	10.7933		10.5143	10.8869	10.6073	10.4856	10.6247	10.3552	10.6038	10.4353	10.7833	10.7346	10.6236	10.6365	10.8265	10.4743	10.8916	10.7948	10.4895	10.6222	10.7456	10.6145		11.2968	11.4501	11.4484	11.354	11.0395	10.756
CTNS	1497	7.38988	7.4417	7.42666	7.44389	7.45175	7.4311	7.4421	7.41505	7.46781	7.50632	7.50929	7.47439	7.63812	7.64884	7.78549	7.53843	7.43288	7.48517	7.57493	7.47565		7.38677	7.37054	7.36944	7.33044	7.39043	7.39581	7.40543	7.36055	7.44401	7.47706	7.36887	7.43728	7.61563	7.36479	7.65867	7.4817	7.41505	7.40498	7.52095	7.48887		7.71639	7.68869	7.69344	7.69979	7.49169	7.38997
CTNND1	1500	7.38694	7.3839	7.40224	7.43199	7.29675	7.31879	7.32928	7.33753	7.35952	7.35488	7.33525	7.26636	7.28093	7.31107	7.29844	7.33714	7.30562	7.37506	7.37645	7.37566		7.28035	7.27141	7.28986	7.35574	7.28463	7.28741	7.28356	7.25355	7.32225	7.28266	7.31958	7.27887	7.25601	7.26307	7.24816	7.28507	7.24971	7.29094	7.29269	7.35856		7.44728	7.38781	7.40001	7.32704	7.36374	7.29084
CTRL	1506	7.20902	7.26436	7.21285	7.17376	7.21348	7.15643	7.19946	7.25621	7.20342	7.21818	7.27022	7.20535	7.21546	7.25494	7.17355	7.20202	7.20986	7.20908	7.22223	7.24586		7.20646	7.23874	7.31742	7.21217	7.22894	7.21834	7.22203	7.22278	7.20379	7.21696	7.23216	7.19331	7.20789	7.22732	7.19087	7.17974	7.24	7.28238	7.27632	7.20975		7.17843	7.20589	7.23329	7.14905	7.2161	7.16961
CTSD	1509	9.24814	9.26103	9.30574	8.92311	9.99006	10.3902	10.0215	9.64071	9.64958	10.8818	9.97717	11.6216	11.6741	11.1827	10.4692	10.209	9.62907	9.51875	10.187	10.3573		10.3665	9.89806	10.4203	10.1116	9.93468	10.6753	10.4488	10.2003	10.1098	11.0114	10.3055	11.9291	11.873	11.2309	10.8518	10.5338	10.2836	10.5071	10.5868	10.5816		9.5185	9.53704	9.84199	9.77803	9.53369	10.0136
CTSG	1511	7.1727	7.13773	7.1823	7.24475	7.16593	7.21375	7.14318	7.18962	7.14939	7.23243	7.16198	7.19178	7.38853	7.2559	7.17456	7.12479	7.20584	7.20998	7.15131	7.18953		7.18767	7.21214	7.15514	7.16221	7.14136	7.16077	7.18771	7.14313	7.17885	7.25996	7.18692	7.19816	7.522	7.22127	7.16156	7.18813	7.15313	7.16009	7.18552	7.25433		7.15188	7.16801	7.18058	7.15522	7.15103	7.17257
CTSK	1513	9.34451	8.82105	8.19859	8.49489	11.1484	8.58305	9.45369	9.95634	9.59297	10.3172	9.84164	10.9214	10.9587	9.80401	7.7405	9.48255	9.24366	8.93127	8.25075	8.73705		9.38738	9.22638	8.3264	8.91889	10.7749	8.38988	9.06565	9.23538	8.92311	10.5182	9.03975	11.6195	11.2499	10.3276	7.53912	8.47058	9.13251	9.6971	7.67204	7.84773		7.23654	7.42676	7.29513	7.48403	7.3072	7.22169
CTSL	1514	9.72209	9.83255	9.7528	9.2044	11.0888	11.4955	12.0182	11.2201	10.3919	10.7429	12.1928	13.4684	12.2826	11.5599	12.8146	12.2648	9.50184	9.74545	11.6129	12.3705		10.1557	10.5423	10.8624	10.6609	10.8205	11.3632	12.1608	11.0903	10.3967	11.0005	11.314	13.2003	12.2253	11.4146	12.9562	12.4774	10.3093	10.7846	12.702	12.7819		13.524	13.8535	13.5405	13.6174	13.3909	13.4744
CTSV	1515	7.21162	7.23491	7.14026	7.15895	7.26135	7.27444	7.25121	7.2763	7.22776	7.25719	7.24345	7.25282	7.75185	7.44964	7.25966	7.25759	7.26105	7.23313	7.1501	7.21458		7.17109	7.19503	7.18501	7.23258	7.21659	7.2559	7.23416	7.27347	7.21749	7.23104	7.18601	7.27818	7.74806	7.37968	7.22015	7.24058	7.25926	7.22203	7.2239	7.21067		7.19609	7.22397	7.17418	7.13941	7.25823	7.28648
CTSO	1519	7.83587	7.61012	7.69302	7.72361	7.87194	7.81347	7.8043	7.90757	7.68565	7.63088	7.74995	7.81397	7.84773	7.72762	7.67507	7.80064	7.9265	7.67998	7.63833	7.95834		7.66963	7.7306	7.69449	7.93304	7.88135	7.85779	7.87236	7.89766	7.64385	7.72036	7.72529	7.71884	7.92919	7.81682	7.78961	7.87496	7.76278	7.65389	7.85555	7.91954		7.7345	7.89766	7.91544	7.87128	7.87488	8.07569
CTSS	1520	10.5226	10.3711	10.5118	10.465	11.3096	10.9032	10.7287	11.0443	10.9335	10.993	11.1136	11.0005	11.2465	11.1378	9.9572	10.7792	10.8428	10.2761	10.6455	10.4959		10.7496	10.9761	10.7575	10.9476	11.1784	11.0095	10.6669	11.071	11.0855	11.1819	11.0917	11.1889	11.3965	11.3841	10.1368	10.7617	10.7736	10.9002	10.571	10.3711		9.20276	9.12515	9.60719	9.61607	9.15008	9.43187
CTSZ	1522	11.454	11.5599	11.6063	11.5095	12.6237	12.6029	12.7206	12.1998	12.3024	11.961	12.7907	13.212	13.0614	12.7111	12.6833	13.0203	11.9862	11.9319	12.7066	12.7667		11.6063	11.5599	11.8595	12.0508	12.1397	12.219	12.2617	12.0418	12.1367	11.9692	12.3585	12.9814	12.9967	12.7617	12.5209	12.5052	12.1824	12.1546	12.4822	12.4108		12.1728	11.8864	12.5209	12.4348	12.5529	12.3197
CUX1	1523	7.94251	8.0513	8.00152	8.08104	8.04221	7.99648	7.97788	8.12209	7.9594	8.03661	8.09286	7.8045	7.8469	7.98085	7.89073	8.11757	8.02641	8.21069	8.22753	8.18158		8.13182	8.09008	8.07712	8.141	8.26385	8.06027	8.12529	8.05409	8.18735	8.11873	8.23783	7.89136	7.82415	8.05281	8.15069	8.25417	8.07314	8.14485	8.47934	8.27386		7.95863	8.17357	8.04227	8.16038	8.28242	8.25516
CYB561	1534	7.38399	7.35994	7.37741	7.29182	7.56726	7.5411	7.68371	7.4846	7.43085	7.46861	7.67343	7.55826	7.53225	7.5282	7.49089	7.48866	7.34971	7.34325	7.36619	7.33773		7.29237	7.25265	7.29593	7.30266	7.39108	7.49978	7.35819	7.33156	7.33785	7.36621	7.40584	7.45094	7.59241	7.30022	7.37097	7.3454	7.3174	7.29342	7.3409	7.36544		7.39409	7.34549	7.37399	7.37233	7.34329	7.3962
CYBA	1535	12.4498	12.0921	12.6115	12.6029	12.8378	12.4348	12.9713	12.7111	12.9118	12.873	12.8424	12.6461	12.9118	12.8242	12.7667	13.0255	12.7667	12.5095	12.702	12.7066		12.1608	11.6257	12.2088	12.1097	12.4733	12.0767	12.5328	12.3129	12.3383	12.6029	12.5095	12.537	12.9225	12.4696	12.4381	12.4418	12.3845	12.0832	12.3543	12.4179		12.9611	12.3845	12.9461	12.9967	13.2534	13.041
CYC1	1537	10.1492	10.3098	10.3978	10.1955	10.451	10.5521	10.1829	10.1726	10.5507	10.2963	10.1125	10.9032	10.2679	10.5373	10.6073	10.3088	10.2301	10.4567	10.2224	10.3793		11.369	11.3898	11.4361	11.4912	10.9621	11.2108	11.194	11.4123	11.404	11.2327	11.1556	11.5384	10.2979	11.6085	10.901	11.0342	11.4806	11.6283	10.7537	10.583		9.89652	9.4853	9.96654	9.61	9.93066	9.97452
CYLC1	1538	7.16726	7.18787	7.20657	7.14507	7.20235	7.19816	7.16801	7.17826	7.23462	7.1816	7.19376	7.26554	7.18388	7.16271	7.21119	7.21852	7.18756	7.16472	7.2094	7.19791		7.16333	7.17414	7.17718	7.15814	7.19786	7.22831	7.16506	7.20547	7.23917	7.2383	7.2238	7.16399	7.14619	7.18896	7.21088	7.21185	7.18117	7.18125	7.23442	7.20688		7.1939	7.24628	7.2181	7.26375	7.20278	7.22728
CYLD	1540	7.19191	7.18635	7.14409	7.15119	7.17407	7.13477	7.21475	7.12699	7.21929	7.16717	7.18648	7.15229	7.12861	7.17283	7.22368	7.16569	7.15587	7.1376	7.15712	7.19687		7.16873	7.15674	7.13987	7.19997	7.14065	7.17177	7.18232	7.14698	7.15518	7.16145	7.18692	7.14436	7.14419	7.16356	7.22111	7.21453	7.18117	7.15253	7.15912	7.16706		7.32071	7.22975	7.1815	7.185	7.18523	7.1335
CYP1B1	1545	11.1592	11.53	11.3965	11.1153	10.6539	10.0803	10.9476	10.5481	10.8653	11.152	10.0171	10.0171	11.0522	11.3841	12.1608	10.9844	11.961	12.3957	11.2528	12.0832		10.0685	10.1653	10.7549	10.4119	10.6127	10.5583	11.4123	10.3233	10.2679	10.7807	10.3874	10.2432	11.1697	10.9493	11.0572	11.0777	11.3918	11.5692	10.8395	11.386		12.1574	12.1964	12.941	12.3669	11.9519	11.5843
CYP3A7	1551	7.1816	7.10671	7.17221	7.18177	7.19191	7.19816	7.15888	7.20563	7.17289	7.17883	7.18719	7.1856	7.14954	7.15962	7.1907	7.18193	7.13891	7.21202	7.17023	7.21771		7.23384	7.20309	7.20139	7.15655	7.16649	7.07995	7.15985	7.14698	7.16433	7.18594	7.14584	7.14346	7.1995	7.1479	7.17916	7.19666	7.15196	7.11256	7.1343	7.19238		7.29374	7.23273	7.15332	7.2124	7.20043	7.19826
CYP2J2	1573	7.13698	7.1723	7.10924	7.17296	7.20113	7.1518	7.19241	7.1605	7.18693	7.20724	7.17056	7.16215	7.2028	7.15096	7.15412	7.14667	7.16303	7.17212	7.21713	7.19163		7.20783	7.18253	7.16724	7.14183	7.17145	7.12951	7.15391	7.17462	7.10004	7.16776	7.12866	7.17209	7.19481	7.19872	7.16472	7.15287	7.1855	7.14952	7.18792	7.15167		7.17991	7.1855	7.1661	7.15446	7.18689	7.19885
CYP11A1	1583	7.24507	7.27098	7.23464	7.21011	7.24468	7.24706	7.23242	7.21215	7.33117	7.27193	7.23342	7.28163	7.26629	7.2388	7.25074	7.24711	7.2405	7.22175	7.30483	7.25966		7.26605	7.26438	7.24608	7.27566	7.22302	7.27747	7.243	7.26447	7.24295	7.29418	7.24907	7.28217	7.27438	7.25707	7.24989	7.27	7.25171	7.26609	7.28062	7.26089		7.20221	7.33262	7.27912	7.31193	7.28293	7.24884
CYP19A1	1588	7.17822	7.17593	7.1735	7.17285	7.18104	7.20413	7.19503	7.15367	7.18488	7.16648	7.16792	7.21733	7.20076	7.19468	7.18834	7.18793	7.14209	7.17567	7.18773	7.15618		7.19941	7.1877	7.25371	7.22535	7.23189	7.33564	7.44894	7.412	7.17327	7.21119	7.28919	7.20333	7.18083	7.18131	7.2871	7.28505	7.17935	7.16853	7.29117	7.2462		7.18666	7.17985	7.16551	7.15586	7.20882	7.3077
CYP24A1	1591	7.14901	7.13698	7.1457	7.11065	7.11672	7.16742	7.14008	7.17667	7.11503	7.10082	7.18648	7.16215	7.14061	7.12691	7.14419	7.21071	7.19677	7.17748	7.14765	7.18014		11.0081	11.6954	11.3521	11.578	10.9761	10.5854	11.6236	11.7765	11.4521	11.227	11.3672	9.58103	7.14127	10.8223	10.4787	11.227	11.4022	11.5513	11.4382	10.9198		7.14354	7.08717	7.17333	7.08844	7.19608	7.13012
CYP27A1	1593	10.2349	9.9452	10.1023	9.48081	11.9489	10.2595	10.6404	10.9448	12.4534	12.2685	11.019	12.8909	12.4613	11.578	12.7066	12.3543	10.5283	10.541	11.9126	11.7179		9.91231	9.70109	9.77909	9.1112	10.861	9.30767	9.90224	9.64042	11.3059	11.1995	10.2803	12.4774	12.7769	10.9106	10.832	10.6891	9.41111	10.2044	10.1407	9.5734		12.1758	11.5579	12.5898	11.8459	10.2379	9.0532
CYP27B1	1594	7.18776	7.22792	7.1317	7.16288	7.20299	7.2035	7.22624	7.19754	7.58702	7.22192	7.3806	7.28808	7.17358	7.17826	7.67664	7.54287	7.20986	7.19907	7.41934	8.02744		7.20978	7.24863	7.17296	7.18436	7.16276	7.18319	7.1505	7.18618	7.20379	7.14241	7.1787	7.2105	7.1909	7.13936	7.37389	7.30015	7.14746	7.18666	7.2827	7.42921		10.3055	9.79487	9.90549	9.77067	9.54957	10.45
CYP51A1	1595	7.28373	7.29987	7.20031	7.45184	7.32694	7.38121	7.34382	7.23452	7.26794	7.31573	7.28563	7.24905	7.26722	7.28234	7.30647	7.33217	7.38753	7.34268	7.33232	7.3819		7.2385	7.43803	7.31986	7.36514	7.2759	7.28958	7.2737	7.27229	7.23771	7.32848	7.21032	7.21598	7.28062	7.30892	7.24917	7.27595	7.43606	7.36399	7.20618	7.27404		7.29374	7.29513	7.26013	7.34717	7.25005	7.33091
DAB2	1601	9.95062	10.0148	10.2502	10.2029	9.55416	9.49904	10.3068	9.47414	9.70817	10.3272	9.47657	10.2386	10.2664	10.3715	10.2335	9.85711	9.75294	9.91235	10.2823	9.94771		9.60372	9.94805	10.0184	9.85007	9.55336	9.10235	9.80023	8.77356	9.88423	10.0905	9.64797	10.1194	10.0589	9.9104	9.69651	9.74445	9.61743	9.80188	9.58202	9.70033		10.5217	10.5054	10.6867	10.6079	10.1838	9.50281
DACH1	1602	7.22641	7.28068	7.20566	7.29182	7.37249	7.17627	7.32753	7.2274	7.26009	7.20933	7.213	7.29663	7.27488	7.26741	7.1944	7.20116	7.24597	7.17748	7.22993	7.23542		7.18273	7.35146	7.19191	7.35092	7.3791	7.32918	7.34522	7.25845	7.31444	7.19303	7.208	7.28288	7.29782	7.41625	7.24666	7.27361	7.28763	7.31303	7.34628	7.26744		7.17494	7.28815	7.18338	7.21826	7.21832	7.24751
DAD1	1603	11.5032	11.6368	11.6327	11.4765	11.5513	11.6421	11.6195	11.5492	11.5179	11.7839	11.5467	11.8161	11.8484	11.9075	12.062	11.5599	11.6395	11.7657	11.6675	11.7069		11.4002	11.4266	11.4708	11.4266	11.5822	11.5935	11.6588	11.5179	11.5758	11.7452	11.6085	11.774	11.8595	11.5975	11.8484	11.7134	11.5758	11.578	11.5672	11.5535		11.6764	11.6085	11.8215	11.7581	11.7452	11.6129
DGKA	1606	7.67783	7.81944	7.78253	7.79143	7.69995	7.52513	7.73931	7.91349	7.78767	7.82824	7.99311	7.49312	7.57606	7.66335	7.91767	7.80864	7.91348	7.89491	8.14735	7.79161		7.66967	7.57348	7.60085	7.68114	7.81747	7.62215	7.86126	7.69068	7.71515	7.64234	7.92402	7.50928	7.62928	7.57234	7.8144	7.87316	7.7182	7.75114	8.107	7.72533		7.70032	7.89077	7.75662	7.7931	7.95211	7.65002
DAPK1	1612	7.9591	8.04595	8.14368	8.28149	9.41543	9.77263	8.86203	8.46148	9.58586	8.35595	9.31808	9.10034	8.72847	9.08836	8.06637	9.60855	8.34685	8.12147	8.65499	8.83377		8.2289	8.42364	8.27892	8.72523	8.89825	9.12418	8.57094	7.95721	9.10882	8.57912	8.6461	8.81402	8.62876	8.59381	8.31349	9.0956	8.28675	8.51533	8.96016	8.60345		7.61742	8.14196	8.37292	8.73302	8.27855	8.88157
DAPK3	1613	7.35251	7.3315	7.35548	7.48126	7.33237	7.34176	7.32521	7.41367	7.41105	7.49039	7.35837	7.3711	7.36749	7.43491	7.4472	7.45218	7.45646	7.48395	7.4972	7.41918		7.32337	7.353	7.38958	7.33332	7.4015	7.34946	7.26663	7.37861	7.40514	7.418	7.35395	7.37773	7.41928	7.39952	7.52365	7.41836	7.4487	7.3782	7.43278	7.45282		7.36181	7.38824	7.36071	7.32062	7.41464	7.29756
DARS	1615	10.7549	10.6739	10.5677	10.4818	10.7736	10.997	10.513	10.5765	10.6455	10.6994	10.6994	11.0727	10.997	10.8775	10.5065	10.48	10.5909	10.7722	10.3908	10.6166		10.7859	10.7141	10.5373	10.6404	10.7008	10.9603	10.7346	10.7859	10.4225	10.6014	11.0051	11.0538	10.968	10.7575	10.4203	10.7242	10.6392	10.7008	10.4758	10.7213		10.3288	10.6336	9.93234	10.0189	10.8128	11.4708
DAXX	1616	7.45607	7.53048	7.49803	7.50852	7.63659	7.57687	7.51437	7.50281	7.75014	7.55031	7.56579	7.60523	7.55334	7.54346	7.70068	7.65041	7.53806	7.5638	7.58531	7.52868		7.60588	7.5638	7.4731	7.51001	7.64488	7.60788	7.5087	7.53213	7.68254	7.54127	7.58185	7.56847	7.57154	7.56945	7.78659	7.67928	7.61517	7.57654	7.67111	7.59884		7.64204	7.72792	7.75533	7.59614	7.80212	7.64779
DBI	1622	10.1416	10.0412	9.78219	9.97139	10.3404	10.3821	10.2031	9.96901	10.4198	10.2025	9.86123	10.4295	10.3577	10.2389	10.1471	10.1732	10.4778	9.97035	9.91808	10.1589		10.1337	10.2524	10.01	10.1329	10.3473	10.4485	10.4537	10.3515	10.1515	10.3091	10.0444	10.3604	10.3881	10.4374	9.95371	10.0798	10.5706	10.0666	10.1158	9.90343		10.1753	10.1506	10.0387	10.1686	10.3847	10.7207
DBP	1628	7.38084	7.38577	7.29887	7.35229	7.35022	7.44362	7.3238	7.35655	7.28736	7.33163	7.3179	7.42908	7.41224	7.48318	7.19805	7.27678	7.43886	7.31215	7.21968	7.24197		7.29237	7.27751	7.28334	7.24661	7.25705	7.23524	7.23179	7.30517	7.26959	7.24068	7.30876	7.33792	7.49749	7.33076	7.19273	7.23094	7.27421	7.24597	7.26949	7.24791		7.15777	7.17675	7.14557	7.19187	7.19456	7.1976
DBT	1629	7.25996	7.24958	7.25999	7.25938	7.25222	7.25476	7.25369	7.26534	7.27186	7.28916	7.23845	7.29388	7.27717	7.29362	7.24708	7.28747	7.30232	7.32762	7.1678	7.23807		7.30062	7.31426	7.22823	7.2219	7.26044	7.24116	7.26354	7.29818	7.35347	7.27057	7.31679	7.27487	7.2736	7.27512	7.24124	7.27533	7.23889	7.29947	7.23322	7.27822		7.19769	7.21056	7.2111	7.19818	7.22488	7.26101
ECI1	1632	7.88391	8.04217	7.94168	7.85964	8.13225	8.17055	8.00754	8.03298	8.10511	8.07079	7.85987	7.98797	7.89309	7.96579	7.87091	7.91097	7.93975	7.93432	7.88391	7.96861		8.76444	8.85606	8.57078	8.36819	8.69179	8.7586	8.75732	8.95928	8.60493	8.71025	8.38722	8.39033	7.89731	8.57392	8.18131	8.42299	8.83852	8.85852	8.15281	8.16232		7.79823	7.62231	7.72713	7.62899	7.85112	7.95817
DCK	1633	9.62234	9.40985	9.27627	9.36441	9.14784	8.9937	9.35134	8.95343	8.9001	8.90056	9.27758	8.78593	8.84179	8.88778	8.62876	8.77811	8.89518	8.84317	8.51775	8.37902		8.85111	9.08998	8.65481	8.66075	8.68349	8.87868	8.55707	8.44139	8.70622	8.61369	8.65126	8.61592	8.62974	8.2191	8.3353	8.44724	8.40149	8.49305	8.27618	8.19515		8.69763	8.7753	8.64364	8.60427	8.63075	8.73628
DCN	1634	7.1591	7.18328	7.17407	7.16414	7.16211	7.18473	7.19785	7.17479	7.159	7.11885	7.16573	7.17205	7.16548	7.19979	7.20034	7.17924	7.19119	7.15572	7.16079	7.19372		7.157	7.17378	7.18723	7.14864	7.1673	7.17574	7.17861	7.16943	7.16029	7.18817	7.20305	7.17189	7.21016	7.14873	7.21332	7.17846	7.16408	7.11745	7.16715	7.16392		7.2057	7.20486	7.17707	7.23268	7.13348	7.18762
ACE	1636	7.15088	7.15075	7.15412	7.17225	7.19503	7.18813	7.18188	7.21215	7.22776	7.22593	7.2099	7.22142	7.2028	7.15419	7.18426	7.18193	7.15587	7.2322	7.22993	7.19585		7.19407	7.19934	7.19292	7.17992	7.18186	7.19	7.14408	7.1898	7.15241	7.16232	7.17225	7.16485	7.27587	7.20826	7.16878	7.19279	7.15522	7.16009	7.19274	7.15167		7.19464	7.25041	7.15504	7.1609	7.19971	7.20537
DCX	1641	7.1907	7.1942	7.15102	7.1753	7.19314	7.19293	7.17229	7.22993	7.18268	7.22778	7.16742	7.19456	7.12557	7.21349	7.22199	7.10288	7.19586	7.2246	7.20558	7.13384		7.17414	7.15743	7.19561	7.15494	7.16928	7.26201	7.23347	7.19845	7.16342	7.1921	7.19763	7.20748	7.14712	7.27512	7.13221	7.19006	7.1823	7.1196	7.19516	7.18618		7.13245	7.1855	7.19381	7.12031	7.18764	7.15456
DDB1	1642	7.66663	7.74021	7.77542	7.76306	7.95462	8.13384	7.81232	7.74518	7.72445	7.74925	7.74886	8.17027	7.88281	7.8394	7.95009	7.98528	7.72999	7.80612	7.89685	7.88115		7.69876	7.74288	7.64336	7.73069	7.82134	7.82543	7.77659	7.70362	7.67941	7.72854	7.72589	8.09919	7.88739	7.667	7.78969	7.79517	7.73363	7.74867	7.70772	7.72801		7.58466	7.47632	7.59642	7.56905	7.59093	7.62724
DDB2	1643	7.33489	7.24654	7.27554	7.19584	7.41285	7.49398	7.39443	7.34626	7.5103	7.32127	7.35626	7.41666	7.30101	7.26741	7.33108	7.45857	7.33027	7.30642	7.38703	7.47192		7.23055	7.2768	7.21828	7.19379	7.26655	7.38841	7.21932	7.27456	7.33688	7.29418	7.25394	7.37371	7.33979	7.28122	7.29123	7.29884	7.27614	7.30012	7.24032	7.27662		7.23878	7.28068	7.24545	7.22208	7.30387	7.37666
AKR1C2	1646	7.15629	7.18787	7.26758	7.22239	7.13637	7.20511	7.16293	7.18056	7.20586	7.1443	7.24024	7.57991	7.1586	7.18351	7.16295	7.20922	7.17672	7.16059	7.19325	7.28201		7.2525	7.20156	7.24839	7.21802	7.11496	7.18437	7.17141	7.15912	7.16612	7.14728	7.21479	7.36701	7.20695	7.22396	7.20917	7.21453	7.23335	7.19017	7.18328	7.20975		7.19168	7.23273	7.21597	7.25004	7.15278	7.1897
GADD45A	1647	7.35905	7.32642	7.28544	7.21716	7.29478	7.29649	7.23675	7.30951	7.35405	7.28287	7.24919	7.50526	7.32717	7.3041	7.40669	7.372	7.29328	7.29367	7.28721	7.37099		7.55377	7.55391	7.56197	7.42032	7.32898	7.4116	7.35244	7.42471	7.39388	7.41905	7.31008	7.5446	7.32088	7.41437	7.44724	7.45232	7.35597	7.47809	7.38243	7.43367		7.76197	8.37267	7.75586	7.5349	7.59746	8.05571
DDIT3	1649	7.94595	8.11827	8.00945	8.04208	7.71177	7.49077	7.81374	7.83284	7.96016	8.02077	8.0952	7.96208	8.05909	7.71199	7.8953	7.63119	7.99751	7.9578	8.03741	8.06901		7.94872	7.86763	8.00545	7.83403	7.70156	7.56508	7.82057	7.80861	7.8348	8.0501	7.87346	8.02947	8.15474	7.88723	7.69135	7.61272	8.10008	8.0593	7.90673	7.90354		7.94418	8.26613	8.13415	8.49653	7.76083	7.74549
DDOST	1650	10.7736	10.5804	10.6236	10.6247	10.4567	10.451	10.5434	10.2629	10.3203	10.5078	10.314	10.5776	10.832	10.8593	10.5894	10.5169	10.7918	10.5962	10.502	10.3533		10.231	10.1529	10.3967	10.4359	10.4787	10.4719	10.502	10.2803	10.1353	10.2151	10.3014	10.6222	10.751	10.4365	10.4329	10.3735	10.4096	10.1754	10.5338	10.3752		10.2158	10.169	10.2536	10.6049	10.2501	10.2604
DDX1	1653	9.93066	9.9006	9.65899	9.89958	9.77803	10.0616	9.99711	9.7071	9.81276	9.77652	9.94787	10.1032	10.1398	10.0171	10.0445	9.85072	9.98966	10.0282	9.58968	9.98526		9.94954	10.0095	9.71509	9.86688	9.6704	10.0643	10.0913	9.9829	9.96045	9.91557	9.93386	10.0556	10.2011	10.1073	9.89652	9.98662	10.1974	10.1116	9.76062	9.9557		9.60655	9.34346	9.56185	9.41486	9.20327	10.0694
DDX3X	1654	10.0257	10.0343	10.062	10.2379	10.5922	10.0343	10.181	10.2301	10.2105	10.1718	10.2283	9.80401	10.0005	9.89461	9.93718	10.1253	9.97009	10.0607	10.3874	9.96386		10.3098	10.1116	9.97009	10.2476	10.6567	10.0987	10.3129	10.0278	10.4008	10.187	10.075	9.8933	10.0894	10.1116	10.1116	10.109	10.2487	10.18	10.5446	10.1529		9.88129	10.2095	10.1457	10.1895	10.6365	10.2824
DDX5	1655	9.84683	9.92914	9.85026	9.84517	9.78853	9.63875	9.92159	10.0942	9.7026	9.87437	9.9286	9.47313	9.63701	9.66677	9.69469	9.89009	9.72275	9.91353	9.96563	9.78996		9.71445	9.87103	9.71256	9.77824	9.8171	9.69876	9.91957	9.92476	9.66602	9.74447	9.89825	9.51257	9.62532	9.70948	9.69233	9.84899	9.66772	9.74803	9.91055	9.72582		9.8794	9.95311	9.89263	9.96612	9.83484	9.75854
DDX6	1656	7.21277	7.18102	7.19562	7.22523	7.20113	7.2456	7.29187	7.25031	7.28271	7.26998	7.22117	7.23882	7.17358	7.24852	7.22284	7.26398	7.25017	7.25376	7.23863	7.27793		7.20394	7.28471	7.17214	7.24257	7.22955	7.21934	7.22001	7.24354	7.20702	7.26973	7.24772	7.1882	7.23708	7.27316	7.22208	7.29589	7.23777	7.26426	7.22751	7.31902		7.22468	7.22104	7.26013	7.32497	7.23862	7.26738
DMXL1	1657	7.24455	7.1894	7.28879	7.29551	7.23931	7.25043	7.30498	7.24012	7.20502	7.16717	7.18719	7.28434	7.32065	7.28234	7.16966	7.23966	7.34348	7.23931	7.23125	7.30888		7.20255	7.20766	7.17628	7.31215	7.23195	7.24219	7.19984	7.22879	7.17796	7.16868	7.19864	7.24216	7.31895	7.25854	7.18693	7.28499	7.31303	7.2447	7.21909	7.23421		7.13637	7.16801	7.18611	7.23782	7.27488	7.17182
DHX8	1659	7.5559	7.49398	7.58101	7.80396	7.49345	7.48985	7.53467	7.49164	7.53996	7.52547	7.48711	7.59002	7.50776	7.58368	7.56871	7.55097	7.61247	7.55949	7.62505	7.64151		7.59589	7.61543	7.70131	7.74073	7.52661	7.46429	7.57991	7.54973	7.53693	7.53195	7.58456	7.54463	7.53328	7.5573	7.64756	7.52704	7.62878	7.52589	7.71924	7.74441		7.62095	7.53978	7.65445	7.78506	7.53358	7.55329
DHX9	1660	7.68649	7.69005	7.68732	7.66396	7.49793	7.65112	7.55274	7.64916	7.71514	7.6995	7.58311	7.62462	7.53802	7.65458	7.62938	7.61807	7.62522	7.70766	7.7048	7.66573		7.73639	7.85324	7.72406	7.61267	7.60079	7.6514	7.76582	7.67797	7.65259	7.6775	7.63676	7.65987	7.56132	7.71084	7.75886	7.65275	7.86678	7.73771	7.85348	7.72166		7.6649	7.62885	7.57457	7.63119	7.57996	7.5932
DDX10	1662	8.13262	8.22998	8.16178	8.18699	8.1736	8.28907	8.12769	7.78404	8.27568	8.00966	7.88098	8.16792	8.11865	8.35279	8.20112	7.88907	8.20644	8.43673	7.83419	8.17516		8.304	8.34673	8.33518	8.27739	8.30818	8.28714	8.17455	8.40133	8.33381	8.27305	8.26713	8.19763	8.14409	8.4462	8.23835	8.37361	8.39472	8.5037	8.02835	8.3004		7.50748	7.36573	7.51282	7.32497	7.54978	7.74308
DDX11	1663	7.28177	7.35652	7.22543	7.37374	7.22776	7.23058	7.2701	7.27068	7.17379	7.19366	7.31385	7.18914	7.14251	7.29452	7.26106	7.31107	7.19383	7.23743	7.28177	7.20816		7.31297	7.29692	7.19665	7.22099	7.25768	7.24784	7.35994	7.30587	7.2079	7.16326	7.32551	7.19158	7.25106	7.38211	7.29851	7.24058	7.21137	7.34235	7.26705	7.18324		7.24919	7.24246	7.19381	7.1402	7.22928	7.22237
DHX15	1665	9.96318	9.91815	9.74923	9.76782	9.79281	9.92016	10.0685	9.88434	9.76021	9.60982	9.81903	9.79069	9.86218	9.8873	9.99308	9.66702	9.96088	10.0378	9.81978	9.94704		10.0327	9.94289	9.86849	9.89138	9.77055	9.84392	10.0439	9.9513	9.6839	9.60582	9.91522	9.77402	9.8262	9.84895	9.9274	9.75228	9.95918	9.90325	9.81274	9.89828		9.95085	9.55841	9.74234	9.66095	9.67854	9.73797
DECR1	1666	10.0541	9.90714	9.98134	10.0865	9.87947	9.33462	10.0151	9.81353	10.0247	9.97717	9.98365	10.2516	10.1457	10.1465	10.0658	9.71575	10.0525	9.8404	9.33289	9.55836		10.6336	10.3967	10.3457	10.1672	10.2953	10.2003	10.3562	10.643	10.0516	10.4189	10.3356	10.3953	10.2586	10.7346	9.85942	9.9047	10.3512	10.2608	9.72412	9.80077		9.72527	9.47897	9.68531	9.23593	9.56808	9.48787
DEFB1	1672	7.21103	7.25193	7.26651	7.40189	7.22562	7.21667	7.39095	7.21276	7.24128	7.28766	7.29089	7.23583	7.7248	7.27044	7.18331	7.2651	7.2378	7.29756	7.23363	7.24108		7.21358	7.21916	7.17628	7.26227	7.2271	7.22201	7.24537	7.2033	7.19018	7.39112	7.22057	7.18311	7.64276	7.23494	7.19933	7.28377	7.3354	7.25574	7.17637	7.23983		7.16332	7.13941	7.18248	7.19818	7.21083	7.20257
DEFB4A	1673	7.16226	7.2059	7.19388	7.16208	7.15092	7.19753	7.2193	7.11095	7.17289	7.15218	7.1714	7.21815	7.1695	7.1901	7.15314	7.16847	7.13073	7.1909	7.13491	7.1884		7.12752	7.08331	7.12267	7.22099	7.16868	7.13631	7.2069	7.18039	7.15064	7.14728	7.2072	7.14519	7.18889	7.17465	7.16378	7.15391	7.14852	7.19532	7.16837	7.15783		7.15415	7.24442	7.21005	7.15446	7.19077	7.21068
CFD	1675	11.2072	11.3503	11.3918	11.1784	9.24202	9.14811	9.63414	11.6327	10.0266	11.7305	11.2024	10.7977	12.8242	12.248	8.05695	9.23465	10.9182	10.9307	8.24825	9.93427		10.1207	10.2688	10.7377	9.92314	8.84662	9.15259	8.88323	11.0538	9.28002	10.8883	10.6166	10.5816	13.1601	11.2817	7.81293	8.43046	9.61886	10.127	7.73763	9.72611		7.70697	8.18551	8.30095	8.35046	7.85987	7.9806
DFFA	1676	7.46663	7.49714	7.61331	7.42753	7.50781	7.48989	7.48122	7.46085	7.49833	7.46524	7.46001	7.49009	7.45542	7.44888	7.43508	7.4583	7.41364	7.49262	7.5252	7.45643		7.55748	7.48275	7.61897	7.54663	7.51242	7.54078	7.49218	7.50354	7.53095	7.49041	7.44341	7.51833	7.45156	7.42514	7.43399	7.51712	7.44961	7.51221	7.49884	7.51143		7.48852	7.47889	7.58702	7.52317	7.50445	7.56352
DFFB	1677	7.61081	7.69105	7.60362	7.7685	7.6251	7.59235	7.53291	7.52576	7.61791	7.61348	7.53786	7.58383	7.56928	7.58003	7.53492	7.48816	7.64107	7.56802	7.56893	7.48607		7.53247	7.64253	7.59253	7.71733	7.62202	7.59096	7.58983	7.45942	7.67664	7.62455	7.61292	7.60713	7.57222	7.54691	7.53866	7.57606	7.56933	7.61662	7.6006	7.51178		7.61303	7.63233	7.53416	7.63722	7.56412	7.5169
TIMM8A	1678	7.41405	7.34061	7.26323	7.29653	7.28478	7.27057	7.34761	7.25819	7.32638	7.27981	7.23408	7.35548	7.32894	7.42404	7.39346	7.25899	7.34283	7.33044	7.20409	7.34665		7.51231	7.49007	7.49798	7.4241	7.40801	7.53843	7.48141	7.58209	7.42449	7.31983	7.37899	7.31248	7.4134	7.60628	7.46248	7.419	7.52908	7.49262	7.30384	7.37743		7.22076	7.17845	7.23216	7.14983	7.16795	7.13269
DGUOK	1716	7.76566	7.80334	7.76466	7.86505	7.57201	7.67053	7.62131	7.52979	7.64413	7.70968	7.64182	7.60564	7.63111	7.69225	7.94595	7.77358	7.74044	7.74578	7.59138	7.61052		7.84462	7.77441	7.74007	7.79989	7.71314	7.85148	7.7466	7.59309	7.61589	7.81443	7.63929	7.62553	7.61019	7.70182	7.95026	7.87773	7.73513	7.70939	7.77607	7.79441		7.91585	7.76069	7.7475	7.79449	7.76386	7.87841
DHCR24	1718	7.4153	7.36317	7.45999	7.4934	7.60263	7.71916	7.56997	7.26794	7.95674	7.47279	7.30359	7.35623	7.25711	7.22706	7.71609	7.77242	7.53134	7.36731	7.47702	7.55202		7.48816	7.5883	7.64035	7.4338	7.43313	7.44854	7.30151	7.48398	7.54994	7.55873	7.2352	7.2995	7.2295	7.3486	7.46174	7.46314	7.73038	7.47937	7.24759	7.33072		7.76752	7.30616	7.5882	7.51623	7.36097	7.5022
DHFR	1719	7.30067	7.29654	7.36526	7.40107	7.2378	7.31538	7.31452	7.28178	7.32638	7.27648	7.33436	7.33701	7.37736	7.29212	7.31365	7.36672	7.31015	7.25973	7.30851	7.29855		7.38564	7.37535	7.32562	7.34987	7.25386	7.33669	7.40543	7.34912	7.34551	7.32784	7.33502	7.33119	7.36175	7.3839	7.35096	7.35165	7.30869	7.26785	7.34628	7.25822		7.34818	7.31931	7.26894	7.36619	7.23341	7.36658
DHODH	1723	7.21277	7.22012	7.22944	7.23149	7.2085	7.18009	7.18042	7.17133	7.20108	7.19566	7.17911	7.22891	7.27412	7.20701	7.21365	7.18025	7.18111	7.25055	7.1821	7.16598		7.20394	7.15333	7.24956	7.28481	7.17145	7.25	7.21551	7.29491	7.21834	7.2003	7.21652	7.2105	7.16184	7.20305	7.20528	7.23654	7.24634	7.208	7.22144	7.14141		7.13407	7.14478	7.16177	7.15371	7.17879	7.18338
DHPS	1725	8.02698	7.99691	8.07557	7.9451	8.19501	8.16997	8.11887	8.01041	8.2828	8.18331	8.26472	8.12098	7.90579	7.94726	8.44978	8.1839	8.03099	7.87503	8.24604	8.10095		8.33674	8.20644	8.19479	8.22202	8.49717	8.2698	8.27568	8.2466	8.56955	8.40764	8.4854	8.19859	7.96197	8.1438	8.45301	8.37059	8.37089	8.37711	8.46561	8.25075		8.09735	8.10375	8.10095	8.07775	8.22756	8.30165
CYB5R3	1727	9.86672	9.9749	9.95582	9.83555	9.62792	9.4448	9.56783	9.42187	9.53566	9.64648	9.60269	9.60392	9.6387	9.69224	9.74033	9.84433	9.79431	9.8794	9.78507	9.66114		9.65265	9.73869	9.75317	9.38761	9.69713	9.2663	9.47586	9.27032	9.43169	9.4516	9.3874	9.61664	9.66423	9.52594	9.64676	9.60292	9.6066	9.56537	9.55547	9.52439		10.2947	10.3843	10.2068	10.1277	10.7994	10.3377
DIAPH2	1730	8.63124	8.49957	8.41538	8.49797	8.71838	8.63215	8.60747	8.36917	8.74672	8.45621	8.54062	8.38573	8.5143	8.5037	8.32575	8.73414	8.62183	8.66793	8.58336	8.70089		8.50439	8.35917	8.31792	8.4915	8.59398	8.62332	8.50148	8.30529	8.45769	8.31647	8.50242	8.44709	8.44606	8.5501	8.33183	8.65371	8.40804	8.38543	8.69383	8.80896		8.59173	8.68829	8.59682	8.83834	8.61177	8.6327
42614	1731	7.19916	7.20363	7.18797	7.18011	7.17407	7.1794	7.20258	7.18523	7.21929	7.20625	7.18932	7.22622	7.15966	7.19763	7.19895	7.12283	7.20283	7.22537	7.14173	7.15188		7.20852	7.15969	7.15763	7.16806	7.15858	7.19217	7.18704	7.17388	7.28163	7.2246	7.16392	7.18738	7.20695	7.24119	7.1774	7.21786	7.30508	7.21062	7.19163	7.15463		7.14002	7.17585	7.17151	7.1325	7.1655	7.14847
DIO3	1735	7.18039	7.18248	7.15556	7.28123	7.22723	7.2334	7.19425	7.2174	7.22012	7.24304	7.23845	7.16132	7.1695	7.26004	7.23514	7.20371	7.19784	7.22871	7.2853	7.2345		7.19545	7.29541	7.21203	7.20836	7.23443	7.21088	7.20929	7.21933	7.28163	7.2194	7.21032	7.20128	7.20789	7.1864	7.19666	7.23019	7.20915	7.20982	7.23322	7.17719		7.23878	7.27883	7.22763	7.19274	7.21227	7.20537
DKC1	1736	9.38864	9.44257	9.28678	9.17049	9.22077	9.57417	9.14212	8.9763	9.29137	9.04306	9.20711	9.579	9.31471	9.37501	9.44519	9.15682	9.32261	9.28411	8.98016	9.45914		9.75046	9.59094	9.53103	9.50378	9.34801	9.59297	9.45606	9.54257	9.50447	9.49346	9.5095	9.69879	9.47386	9.63335	9.57785	9.53825	9.67711	9.60317	9.20662	9.52846		8.79035	8.35149	8.57124	8.35136	8.69571	8.92895
DLAT	1737	7.71804	7.74756	7.72607	7.63068	7.91565	7.68544	7.87029	7.62388	7.80609	7.60808	7.42121	7.97166	7.76265	7.78624	7.98986	7.79381	7.51922	7.74095	7.75277	7.59161		8.43896	8.51339	8.44931	8.366	8.22575	7.94921	8.34662	8.31329	8.1227	8.02056	7.59589	8.05875	7.70406	8.28408	8.16178	8.18301	7.9506	8.31527	8.00248	7.76498		7.98158	7.71099	7.94786	7.74277	7.82544	7.56229
DLD	1738	8.39334	8.28577	8.20895	8.41102	8.68664	8.53826	8.50555	8.35032	8.31339	8.21104	8.38415	8.51395	8.22362	8.12757	8.39532	8.50593	8.35422	8.39764	8.36819	8.66473		8.80876	8.93961	8.924	8.88055	10.0676	9.59024	9.46153	8.97865	8.65048	8.52818	9.37567	8.75646	8.07068	8.60093	9.28619	9.35134	8.87142	8.66793	9.67371	9.64734		8.62706	8.75044	8.89397	8.73258	8.83467	8.67452
DLG1	1739	7.19435	7.25193	7.22355	7.19996	7.23621	7.2092	7.19573	7.19037	7.23322	7.19669	7.16901	7.23515	7.21733	7.2652	7.20345	7.26212	7.1917	7.22175	7.24475	7.20615		7.2605	7.20309	7.23936	7.21802	7.24345	7.20275	7.2673	7.22879	7.21749	7.1921	7.19763	7.246	7.22402	7.21873	7.26128	7.24317	7.30012	7.16771	7.25896	7.21636		7.22239	7.19502	7.1995	7.28724	7.202	7.19178
DLG4	1742	7.52908	7.65165	7.41562	7.58771	7.78052	7.63433	7.64497	7.76473	7.96347	7.94565	7.90943	7.61203	7.70495	7.71707	7.74711	7.74667	7.90924	7.85875	7.85348	7.69754		7.5555	7.58139	7.48609	7.56455	7.67812	7.62779	7.73417	7.61442	7.81512	7.9203	7.77157	7.6324	7.67567	7.75636	7.80037	7.79348	7.80678	7.75161	7.91602	7.81705		7.4208	7.48314	7.44709	7.41705	7.4738	7.37202
DLST	1743	8.04733	8.20193	8.008	8.06092	8.14609	8.17666	7.97134	8.11387	8.14159	8.32097	8.01968	8.27318	8.24108	8.17055	8.17912	8.11827	8.17315	8.3353	8.12419	8.22709		8.4872	8.44004	8.46671	8.45024	8.37611	8.32211	8.32277	8.60295	8.43567	8.58639	8.40839	8.54598	8.37177	8.75461	8.30708	8.39688	8.64073	8.78406	8.26085	8.39274		7.93034	8.08578	7.98885	7.86552	8.06763	8.05836
DLX2	1746	7.15747	7.26275	7.17478	7.19996	7.22036	7.2334	7.22514	7.21403	7.22486	7.23506	7.21493	7.2758	7.19497	7.1901	7.18137	7.20116	7.19586	7.20719	7.23986	7.26223		7.25127	7.1966	7.18666	7.21519	7.19924	7.23466	7.21498	7.21933	7.19951	7.1949	7.24125	7.23201	7.26876	7.19677	7.17241	7.17974	7.19679	7.22366	7.21346	7.20171		7.17282	7.17585	7.20714	7.18925	7.26015	7.22871
DLX3	1747	7.17032	7.20677	7.20566	7.27177	7.22723	7.22139	7.24303	7.16198	7.26722	7.16311	7.22547	7.17673	7.20179	7.21752	7.22926	7.24913	7.25502	7.2471	7.21209	7.27156		7.14565	7.23629	7.25912	7.20836	7.26044	7.34352	7.25592	7.19915	7.20288	7.1886	7.22057	7.199	7.21248	7.22308	7.25858	7.21786	7.24318	7.21062	7.1844	7.17616		7.24599	7.21138	7.24227	7.20295	7.2115	7.17614
DMD	1756	7.2176	7.16065	7.1823	7.15511	7.17276	7.12084	7.17564	7.14769	7.13558	7.0965	7.19453	7.2708	7.16654	7.14357	7.18873	7.19133	7.15587	7.21692	7.14173	7.18736		7.21042	7.18046	7.16724	7.1715	7.14838	7.15632	7.14118	7.13151	7.17533	7.12683	7.17499	7.19566	7.14619	7.20305	7.13221	7.15391	7.20022	7.13766	7.19274	7.11382		7.20384	7.17498	7.25006	7.19551	7.17142	7.1561
SARDH	1757	7.1907	7.24726	7.1635	7.25361	7.12143	7.13419	7.14618	7.13298	7.14303	7.20146	7.1714	7.13815	7.18275	7.14881	7.13814	7.12169	7.13783	7.1508	7.18329	7.21262		7.14923	7.22516	7.17552	7.23059	7.11799	7.1192	7.17141	7.17316	7.127	7.29024	7.20292	7.16305	7.14619	7.11244	7.2081	7.23568	7.23659	7.19367	7.14765	7.24791		7.19769	7.19252	7.17151	7.18145	7.10111	7.19399
DMWD	1762	7.25929	7.1942	7.19753	7.23876	7.20113	7.28493	7.23282	7.18741	7.20911	7.16908	7.25981	7.23054	7.22592	7.27414	7.34477	7.22324	7.18654	7.28166	7.45798	7.29944		7.28234	7.16748	7.25691	7.16806	7.17493	7.19932	7.24596	7.22278	7.17533	7.18689	7.23446	7.21598	7.24956	7.19677	7.16156	7.22439	7.24748	7.1407	7.17861	7.19744		7.35538	7.30193	7.4706	7.35135	7.22567	7.20257
DNA2	1763	7.22099	7.19652	7.19865	7.20553	7.21382	7.22811	7.21556	7.25145	7.27127	7.26054	7.23287	7.2482	7.24007	7.24238	7.21914	7.27125	7.26786	7.26604	7.20394	7.24439		7.21834	7.23787	7.21462	7.18693	7.26063	7.26304	7.21918	7.20783	7.22917	7.24269	7.23581	7.22201	7.24831	7.25001	7.26064	7.25867	7.23224	7.26722	7.23393	7.2558		7.22159	7.24993	7.23686	7.21764	7.23848	7.27069
DNAH6	1768	7.1907	7.23412	7.19665	7.25077	7.1787	7.15707	7.18137	7.20636	7.22938	7.18669	7.18569	7.20186	7.20657	7.18466	7.19347	7.16472	7.17891	7.15189	7.19325	7.22172		7.1723	7.16894	7.2155	7.16389	7.12786	7.15951	7.18439	7.20894	7.18666	7.18415	7.18692	7.1789	7.18313	7.17367	7.16275	7.19562	7.17652	7.18932	7.23908	7.20586		7.29083	7.20402	7.19561	7.19274	7.20631	7.18273
DNASE1	1773	7.15687	7.15611	7.1635	7.16054	7.18932	7.18254	7.11306	7.20331	7.17655	7.19669	7.16357	7.17847	7.18592	7.17708	7.20701	7.20286	7.17462	7.17312	7.16433	7.18116		7.21431	7.18769	7.17718	7.14336	7.16202	7.12689	7.18771	7.17756	7.17968	7.20309	7.19579	7.23058	7.13156	7.23096	7.1697	7.14235	7.1823	7.20894	7.18102	7.19444		7.15188	7.16198	7.1661	7.12031	7.12663	7.14367
DNASE1L1	1774	7.21636	7.23097	7.19665	7.21435	7.23257	7.22886	7.23083	7.21677	7.23397	7.19366	7.18209	7.23357	7.14651	7.22821	7.20072	7.23883	7.22862	7.20322	7.14414	7.24197		7.14983	7.16182	7.16235	7.17825	7.23443	7.28033	7.28559	7.19117	7.20702	7.1949	7.21565	7.1425	7.16369	7.15981	7.2032	7.18452	7.15955	7.14264	7.15912	7.14944		7.09511	7.22201	7.30376	7.17741	7.24141	7.20792
DNASE2	1777	9.74316	9.75516	9.51509	9.30411	10.9214	10.9002	10.1735	10.0274	10.2114	10.571	10.509	11.6637	11.1819	10.583	9.61475	10.5765	9.73159	9.66207	9.88366	10.3124		10.794	10.5776	10.5084	10.832	10.7694	11.1923	10.579	10.7617	11.1538	11.166	10.968	11.5513	11.1415	11.0538	10.2427	10.9509	10.3156	10.4462	10.3162	10.232		8.80026	9.24923	8.75353	9.2243	9.70464	10.0556
DYNC1H1	1778	8.58783	8.72271	8.68914	8.95273	8.63251	8.83506	8.99066	8.98372	8.87995	9.60317	9.01607	9.07052	9.05222	9.32445	9.20302	9.03632	9.40884	9.41543	9.11501	9.33517		8.62469	8.4585	8.72866	8.61765	8.84974	8.5832	8.78336	8.79917	8.81568	9.30254	8.90588	9.07201	9.07299	9.19101	9.13057	8.86604	9.36099	9.10368	9.04127	9.26591		8.68232	8.66537	8.92148	8.7096	8.83712	8.96618
DYNC1I2	1781	9.92314	9.67813	9.65978	9.51754	9.69166	10.0112	9.89889	9.71434	9.84514	9.89736	9.92314	9.87039	9.93066	9.73002	10.0247	10.0479	9.8518	9.78362	9.73121	9.738		9.71721	9.49626	9.44819	9.28953	9.44482	9.63018	9.57144	9.29544	9.54793	9.6614	9.37407	9.73458	9.93596	9.29605	9.61674	9.58233	9.37407	9.53585	9.49481	9.42866		10.0865	9.89652	9.97452	9.94331	9.83333	9.90628
DYNC1LI2	1783	9.24255	9.16965	9.0617	9.10756	8.90811	8.99109	9.25145	9.09201	9.12076	9.21007	9.51482	9.46214	9.52946	9.37327	9.02115	8.95015	9.42928	9.16057	9.36927	9.21648		9.15133	9.15236	9.02023	9.07513	9.04234	8.72943	9.1868	9.16869	9.33856	9.24895	9.23538	9.58443	9.38738	9.30658	8.92915	8.85606	9.37227	9.23921	9.11525	9.1281		8.99512	8.98349	8.87623	8.86099	8.92873	8.70977
DNM2	1785	7.88442	7.98682	8.1196	8.05938	7.94199	7.91924	8.04324	8.21031	8.10589	8.22764	8.17378	7.9955	8.03981	8.17607	8.49218	8.23918	8.08298	8.11778	8.64349	8.29743		7.8295	7.77645	7.93799	7.84468	7.84327	7.73072	7.8732	7.88655	8.06914	8.02472	8.07459	7.97128	8.04299	8.16894	8.41445	8.09488	8.063	7.95609	8.38333	8.21171		8.30764	8.37866	8.49294	8.56953	8.21956	8.11666
DNMT1	1786	11.2415	11.2219	11.1697	11.0661	11.53	11.5203	11.644	11.3575	11.4894	11.3632	11.6257	11.4848	11.3002	11.2617	11.1169	11.227	11.516	11.4266	11.9291	11.5344		10.2739	10.1338	10.2095	10.0308	10.7722	10.5749	10.286	10.4449	10.314	10.4272	10.509	10.9017	11.2327	10.4995	9.86331	10.1537	10.3014	10.3758	10.4965	10.2235		10.9214	10.2077	10.9726	10.5605	10.4013	9.85902
DNMT3A	1788	7.23449	7.1942	7.21475	7.23526	7.23835	7.22944	7.27756	7.25031	7.23538	7.29679	7.23966	7.26778	7.26872	7.24956	7.34658	7.30414	7.19586	7.33407	7.33232	7.2845		7.22789	7.19578	7.27106	7.1774	7.21225	7.15951	7.20804	7.19845	7.29411	7.24708	7.21734	7.29083	7.22139	7.3246	7.29607	7.30081	7.21476	7.28306	7.14647	7.20278		7.19314	7.16376	7.17783	7.22508	7.24736	7.13896
DNMT3B	1789	7.28306	7.27906	7.22835	7.22239	7.21282	7.27057	7.23743	7.17826	7.25931	7.18864	7.23792	7.20277	7.18698	7.27574	7.24624	7.1835	7.22956	7.21989	7.21837	7.16276		7.3486	7.28924	7.24275	7.24964	7.20279	7.22201	7.21183	7.22472	7.2285	7.27658	7.2368	7.23931	7.21605	7.2375	7.19754	7.19473	7.27344	7.22878	7.18328	7.2205		7.22842	7.28993	7.21488	7.31469	7.18915	7.21289
DOCK1	1793	7.27245	7.32553	7.29539	7.26036	7.32343	7.17437	7.2637	7.21872	7.31974	7.34719	7.22976	7.22622	7.31129	7.27414	7.27593	7.21852	7.39552	7.37666	7.15373	7.2268		7.26121	7.20536	7.19561	7.2287	7.27293	7.27244	7.28996	7.21145	7.3342	7.25468	7.29192	7.28879	7.2874	7.29685	7.25517	7.30337	7.26672	7.25969	7.29054	7.21636		7.16332	7.21727	7.1966	7.14269	7.23204	7.19826
DOCK2	1794	11.1889	11.2108	11.314	11.3444	11.1153	11.107	11.209	11.3232	11.3167	11.1342	11.1502	11.084	10.9418	11.1592	10.748	11.3107	10.9603	10.9291	11.4667	11.0953		10.7008	10.8112	10.9076	10.61	10.3098	10.2577	10.8223	10.5671	10.6921	10.7589	10.7617	10.6967	10.8054	10.6656	9.99464	10.6455	10.4603	10.4474	10.61	10.1698		11.0051	11.194	11.1574	11.4976	10.5545	10.1448
DOCK3	1795	7.30974	7.32605	7.25999	7.27683	7.32645	7.35567	7.2958	7.26927	7.35492	7.28989	7.37121	7.35548	7.30423	7.25912	7.29754	7.3091	7.27511	7.26973	7.30986	7.26817		7.2668	7.2768	7.18752	7.29207	7.30546	7.29011	7.28021	7.34875	7.27375	7.33934	7.35462	7.27191	7.31248	7.25937	7.29777	7.24649	7.27828	7.25969	7.21218	7.24445		7.30301	7.35669	7.33082	7.33076	7.30549	7.45842
DOK1	1796	7.37397	7.25043	7.13869	7.34795	7.24825	7.27566	7.32185	7.30842	7.17916	7.27385	7.27757	7.23805	7.29688	7.18035	7.26977	7.21459	7.29289	7.2471	7.16666	7.23255		7.28382	7.28548	7.31199	7.24964	7.37702	7.26044	7.25014	7.32483	7.30809	7.27206	7.26136	7.18904	7.28317	7.23838	7.2127	7.26589	7.24117	7.22366	7.28158	7.30176		7.26367	7.36253	7.44709	7.29586	7.27834	7.46438
DPAGT1	1798	8.75342	8.78351	8.79359	8.58012	8.62037	8.62834	8.39353	8.41263	8.58897	8.49621	8.41997	8.659	8.66836	8.54391	8.56622	8.42468	8.54792	8.48595	8.37599	8.4406		8.67146	8.69322	8.62576	8.5069	8.54011	8.55844	8.4563	8.57864	8.48328	8.63911	8.54027	8.64152	8.53766	8.42632	8.50956	8.57528	8.65377	8.47965	8.27598	8.41732		8.28184	8.10112	8.23231	8.07309	8.30548	8.21274
DPH1	1801	7.14782	7.2059	7.1773	7.16683	7.17939	7.22139	7.22514	7.17977	7.19529	7.20433	7.19218	7.22064	7.19497	7.19545	7.18873	7.11289	7.19784	7.20216	7.1821	7.21042		7.20646	7.19218	7.2033	7.19645	7.21834	7.21783	7.19347	7.21286	7.22446	7.21012	7.24836	7.18574	7.16673	7.25164	7.2032	7.23339	7.24971	7.19189	7.13647	7.2079		7.12013	7.15085	7.20906	7.17494	7.1587	7.15995
DPH2	1802	7.47188	7.30638	7.37272	7.25526	7.23672	7.25095	7.25729	7.21677	7.24628	7.28226	7.26224	7.2466	7.21454	7.25799	7.30078	7.2457	7.26447	7.25973	7.29541	7.24673		7.42824	7.36885	7.32213	7.2899	7.24345	7.31535	7.27169	7.2913	7.29471	7.35833	7.27865	7.31427	7.23376	7.2563	7.31101	7.31283	7.28575	7.33117	7.18673	7.22623		7.33159	7.17308	7.2138	7.1593	7.23788	7.1798
DPP4	1803	7.18831	7.17951	7.21029	7.23242	7.22085	7.19174	7.19141	7.15644	7.22256	7.21335	7.23097	7.22223	7.23044	7.2196	7.23748	7.18446	7.22674	7.15299	7.14884	7.16379		7.43668	7.68573	7.60749	7.61951	7.47523	7.49441	7.82297	7.82514	7.39305	7.52193	7.53328	7.37482	7.18697	7.36479	7.58787	7.56224	7.57122	7.65526	7.82406	7.7333		7.23569	7.20402	7.18981	7.22401	7.21454	7.17257
DPYD	1806	9.16893	8.92832	8.70676	8.72885	9.34403	8.50419	8.90632	9.04824	8.66837	8.35848	8.39502	8.47116	8.49421	8.84549	8.79361	8.69162	8.86099	8.78366	9.04234	8.7432		8.95764	8.86568	8.61628	8.91051	9.15133	9.09878	8.97718	8.92172	9.052	8.48281	8.84274	8.34756	8.3866	8.54185	8.76982	9.00672	8.67452	8.67202	9.1665	8.93682		8.97799	8.69495	8.69609	8.78406	9.18188	8.80508
DPYSL2	1808	12.1221	11.955	11.8965	11.9386	12.1221	12.0125	12.1097	11.7022	12.2685	12.3058	12.1309	12.3621	12.1122	12.1758	11.6655	11.8842	12.1546	12.1045	11.9973	11.8215		11.1005	10.965	10.9092	11.1242	11.3503	11.505	10.8667	10.9697	11.1677	11.3345	11.5344	11.7765	11.981	11.4123	10.027	10.8818	10.968	11.2037	10.6127	10.6483		11.7475	11.1045	11.3482	11.6613	10.9793	11.0796
DPYSL3	1809	7.27419	7.31561	7.21561	7.27486	7.2186	7.17057	7.19863	7.25755	7.57157	7.33847	7.28563	7.23805	7.63681	7.2516	7.94541	7.46831	7.40644	7.32815	7.31286	7.97858		7.35367	7.48549	7.4047	7.49896	7.48809	7.25875	7.23073	7.74441	7.73593	8.35788	7.33341	7.31004	7.62562	7.36726	8.60966	7.85005	8.25442	7.65691	7.44411	8.67891		9.1682	8.12016	9.47386	8.04226	7.22338	7.1592
DR1	1810	8.61914	8.05875	8.2059	8.41311	7.86616	8.11308	8.19342	8.19211	7.96456	7.83916	7.82875	7.89444	7.9812	7.83821	8.00088	7.82348	8.06592	7.98255	7.88058	7.85206		8.05502	8.03911	8.01274	8.09215	7.8348	8.10138	8.03442	7.90996	7.7912	7.68294	7.73144	7.75347	7.9518	7.75711	7.83672	7.77639	7.83663	7.85534	7.69611	7.89408		8.08568	7.8409	7.95872	8.147	7.79058	7.82779
DRD3	1814	7.23858	7.17628	7.20566	7.20836	7.28262	7.26713	7.23897	7.25031	7.25425	7.24126	7.24132	7.25282	7.22221	7.29212	7.23666	7.23817	7.22186	7.24101	7.19798	7.24197		7.15409	7.23162	7.20816	7.18164	7.18943	7.23861	7.28425	7.17462	7.22153	7.19844	7.242	7.18311	7.2295	7.22308	7.25517	7.23493	7.22908	7.25851	7.30789	7.23224		7.23878	7.21921	7.20808	7.21445	7.20352	7.23015
DRD4	1815	7.1907	7.14311	7.18063	7.211	7.12479	7.14538	7.204	7.11095	7.18693	7.20724	7.21185	7.22622	7.17051	7.15096	7.17064	7.16382	7.17248	7.2419	7.20173	7.18539		7.17672	7.18488	7.16235	7.22001	7.19137	7.13884	7.1756	7.19117	7.2151	7.22301	7.14867	7.16485	7.12551	7.20649	7.13631	7.18813	7.18334	7.3016	7.17523	7.14944		7.16694	7.16198	7.26764	7.17901	7.20118	7.22728
DRG2	1819	7.67192	7.74292	7.87142	7.73278	7.6646	7.77516	7.69097	7.57599	7.73755	7.80749	7.63493	7.81081	7.75684	7.83364	7.77129	7.74197	7.74639	7.846	7.72428	7.76008		7.7766	7.70638	7.8186	7.84471	7.74127	7.58861	7.71668	7.68128	7.78091	7.78894	7.68705	7.74151	7.72272	7.87893	7.88667	7.75231	7.78241	7.80952	7.76459	7.7187		7.5453	7.45305	7.61727	7.64953	7.52303	7.61052
ARID3A	1820	8.88953	9.24464	9.27355	9.04869	9.57267	9.26975	8.98282	9.19528	9.4751	9.45946	9.30737	9.41396	9.35204	9.46842	9.13016	9.37533	9.04916	9.23921	9.69231	9.50259		9.54066	9.42097	9.5029	9.5005	9.68077	9.34203	9.372	9.19961	9.66996	9.73729	9.57624	9.49659	9.45667	9.34171	9.52846	9.46535	9.36256	9.34566	9.91055	9.78211		9.466	9.97406	9.62385	9.59648	9.57504	9.55226
ATN1	1822	7.48503	7.52523	7.52241	7.57366	7.50332	7.36818	7.47639	7.525	7.59498	7.84727	7.48489	7.51607	7.56052	7.6253	7.70112	7.55316	7.6826	7.84764	7.65591	7.70513		7.41637	7.40804	7.45892	7.45783	7.72741	7.45727	7.49273	7.47192	7.54947	7.64052	7.59895	7.70138	7.67028	7.7477	7.68225	7.55695	7.53777	7.57386	7.69177	7.67592		7.57731	7.54903	7.73262	7.74556	7.87402	7.6198
DSC3	1825	7.19133	7.23991	7.2085	7.22151	7.32939	7.38995	7.27485	7.31617	7.26584	7.23583	7.20804	7.25727	7.32472	7.24472	7.23083	7.30414	7.25111	7.2419	7.27925	7.27248		7.24451	7.35999	7.21372	7.28089	7.29195	7.29881	7.29444	7.32216	7.27186	7.26815	7.28829	7.31318	7.24883	7.26713	7.26307	7.25311	7.2158	7.24937	7.29284	7.24274		7.26903	7.30301	7.27912	7.28594	7.25685	7.33027
DSCAM	1826	7.29801	7.24672	7.27347	7.22369	7.24626	7.23702	7.27265	7.26148	7.29349	7.28195	7.27075	7.26751	7.25824	7.27007	7.25528	7.27034	7.23545	7.25981	7.22538	7.26348		7.26803	7.25653	7.30395	7.21318	7.29483	7.25131	7.26325	7.26043	7.27675	7.27849	7.26862	7.30425	7.23163	7.23849	7.28536	7.28122	7.26946	7.28928	7.26238	7.25968		7.29325	7.27737	7.29773	7.25741	7.26514	7.26306
RCAN1	1827	7.78959	7.89341	7.74162	7.84354	7.69056	7.72788	7.70662	7.71762	7.70188	7.76694	7.67502	7.74855	7.81331	7.9191	7.80932	7.70083	7.76403	7.86613	7.60487	7.67472		7.7905	7.77339	7.6737	7.674	7.63924	7.78114	7.68901	7.70602	7.67335	7.72705	7.7046	7.72508	7.8019	7.85139	7.65425	7.78683	7.74251	7.79389	7.6261	7.67778		7.75678	7.6155	7.62444	7.62897	8.25556	7.90564
DSG1	1828	7.19971	7.19813	7.20934	7.25168	7.19503	7.24239	7.21056	7.1581	7.22411	7.20146	7.21435	7.19002	7.19894	7.1552	7.19895	7.19689	7.19383	7.22537	7.21075	7.25691		7.16391	7.20536	7.17384	7.17487	7.2046	7.23416	7.17414	7.22604	7.18755	7.19668	7.16664	7.22698	7.1578	7.1951	7.21452	7.23178	7.12717	7.18031	7.11144	7.24706		7.19537	7.19075	7.20048	7.20295	7.202	7.19612
TSC22D3	1831	8.78713	8.7682	8.56929	8.44091	9.06385	8.28174	9.47096	9.14162	9.04939	8.71194	9.73277	8.25016	8.68716	8.48395	9.29384	8.5873	8.89001	8.76231	9.20276	8.43764		8.65143	8.58258	8.76679	8.4075	9.29225	8.41253	9.1395	8.8343	9.36374	8.53214	8.93195	8.29354	8.44032	8.05635	8.9051	8.49355	8.91027	8.73202	9.30383	8.41596		8.80956	8.75044	9.37304	8.78291	9.1665	8.45694
SLC26A2	1836	7.33595	7.27173	7.23054	7.34535	7.45592	7.42986	7.33933	7.39885	7.38467	7.46954	7.35971	7.39678	7.39012	7.34488	7.38781	7.41182	7.38822	7.35678	7.39661	7.46654		7.29528	7.28293	7.29593	7.31546	7.37138	7.34804	7.40662	7.31016	7.31054	7.39412	7.32045	7.32428	7.37764	7.4055	7.33029	7.39561	7.33102	7.31608	7.4338	7.44725		7.34818	7.47721	7.40634	7.52969	7.46323	7.57884
DTNA	1837	7.31223	7.31349	7.27451	7.33799	7.23931	7.31031	7.21475	7.26722	7.25496	7.21923	7.26591	7.18654	7.3049	7.28234	7.20429	7.2651	7.21589	7.22965	7.23616	7.25246		7.21358	7.18253	7.23527	7.17825	7.18186	7.27921	7.23294	7.22879	7.18929	7.18326	7.22767	7.20902	7.33178	7.24642	7.2032	7.17188	7.1823	7.21062	7.18552	7.21456		7.32515	7.34348	7.27912	7.35745	7.26015	7.3492
DTX1	1840	7.30303	7.23671	7.15251	7.17931	7.31769	7.27507	7.25807	7.33104	7.2376	7.26825	7.22426	7.20628	7.16451	7.18581	7.28344	7.23749	7.23243	7.23658	7.2094	7.2606		7.20917	7.22598	7.21286	7.19121	7.24127	7.27348	7.25467	7.25845	7.21834	7.1949	7.21384	7.22468	7.21517	7.16539	7.28179	7.24979	7.1776	7.25297	7.22265	7.31438		7.19241	7.19502	7.17604	7.38859	7.25484	7.24523
DTYMK	1841	7.30974	7.25513	7.39378	7.29456	7.28478	7.22771	7.22238	7.32492	7.24925	7.21335	7.28513	7.21151	7.23141	7.21546	7.30495	7.24711	7.35304	7.3419	7.22865	7.27882		7.29457	7.27346	7.25912	7.25381	7.25212	7.26733	7.2737	7.25644	7.24446	7.29978	7.30713	7.25389	7.23708	7.26333	7.35096	7.3086	7.32846	7.38397	7.32905	7.3206		7.28882	7.24442	7.29387	7.27645	7.21531	7.25014
DUSP1	1843	12.1796	11.9973	11.1378	11.644	12.2721	12.498	13.1326	12.6079	13.1022	12.3096	13.1893	11.8842	11.9519	11.8886	12.9562	12.7866	12.2955	11.5225	13.3909	12.4862		11.8215	11.4827	10.9857	11.8107	12.5855	12.4498	12.498	11.4059	12.2088	11.6216	12.4696	11.2055	10.5804	10.8838	12.7492	12.2754	11.5203	10.9906	13.0139	11.8864		13.4534	13.2609	13.3271	13.2341	13.5576	13.3483
DUSP2	1844	8.62692	8.45802	8.15233	7.83284	8.01726	7.82049	8.97799	8.54407	9.60891	8.1689	8.53236	7.52252	7.81583	8.00478	8.57912	8.34928	8.77003	8.72523	10.3591	8.74549		7.53084	7.46912	7.53566	7.67797	7.85494	7.58323	7.69677	7.52612	7.62085	7.55348	7.5719	7.51706	7.62735	7.55185	7.89346	7.63297	7.60243	7.48799	7.96456	7.71321		8.99747	8.61936	8.85264	9.56553	8.38456	8.4064
DUSP3	1845	11.2574	10.8565	11.041	10.7663	10.7496	11.1312	11.3406	11.2252	10.9106	10.502	10.6937	11.0505	10.2613	10.6921	10.4462	10.8405	10.3334	10.8856	11.1802	10.5481		9.82532	9.72682	10.0987	9.84199	9.52401	9.90137	9.99139	9.63092	9.97009	9.77067	9.97237	10.1243	10.2224	9.79027	9.76356	10.0039	9.46477	9.7917	9.79922	9.87039		10.3299	10.3768	10.5007	10.3485	10.1994	10.6669
DUSP4	1846	7.15809	7.15385	7.14416	7.12838	7.15196	7.1335	7.14679	7.14368	7.10278	7.14323	7.1588	7.16943	7.18946	7.11529	7.18924	7.13894	7.18601	7.14462	7.15917	7.18936		7.16047	7.14462	7.17409	7.19792	7.2308	7.16805	7.18939	7.16353	7.13798	7.18352	7.21271	7.15465	7.16416	7.13667	7.40237	7.21702	7.16832	7.15571	7.27346	7.21792		7.24389	7.70089	7.22228	7.36719	7.35844	7.31635
DUSP5	1847	7.45254	7.53171	7.54909	7.5589	8.69495	8.56252	9.24517	8.47225	9.10827	7.81134	10.0291	7.65226	7.37807	7.41904	9.35444	8.77745	7.48841	7.56663	9.13304	8.40294		7.39349	7.29776	7.26666	7.37593	7.78467	7.83222	7.65535	7.28506	7.52704	7.42017	8.14409	7.51647	7.40036	7.29797	8.35991	7.74176	7.34798	7.31744	8.05268	7.75206		10.3334	10.151	9.79991	9.37904	9.5629	10.7398
DUSP6	1848	9.34064	9.20319	9.39325	9.8705	9.31011	9.30393	9.78561	9.22974	9.13759	9.49098	9.4901	8.37786	8.75165	8.76513	9.96743	9.30163	9.57698	9.42126	9.52275	9.38363		8.87614	9.08106	9.0106	9.47798	8.77766	9.25453	9.50815	8.72473	8.60263	8.96004	8.80938	8.18615	8.12402	8.53419	8.92321	9.0512	9.06608	9.07808	9.08118	8.86802		9.74898	9.54066	9.92666	9.62816	9.03291	8.85052
DUSP7	1849	7.23966	7.25278	7.2038	7.22055	7.19989	7.19686	7.21519	7.18741	7.22183	7.22296	7.18353	7.1909	7.22025	7.16577	7.22043	7.15055	7.20796	7.24354	7.19072	7.1411		7.23256	7.14824	7.23329	7.20553	7.23245	7.21731	7.16649	7.18191	7.17968	7.23676	7.24473	7.1813	7.19575	7.21262	7.19372	7.19195	7.20694	7.09166	7.22856	7.18521		7.17351	7.18028	7.20417	7.22609	7.17797	7.2266
DUSP8	1850	7.20902	7.2559	7.35171	7.34795	7.20608	7.23403	7.22823	7.19818	7.24285	7.17689	7.25474	7.21483	7.24521	7.2388	7.20525	7.20202	7.27893	7.25295	7.25255	7.20715		7.32208	7.30814	7.23836	7.25276	7.23851	7.20602	7.23867	7.20691	7.23771	7.23756	7.29397	7.1966	7.23376	7.15802	7.2266	7.21094	7.22347	7.25777	7.25896	7.2913		7.21373	7.25528	7.32082	7.24553	7.22774	7.23515
DUT	1854	7.34553	7.32605	7.27889	7.24475	7.2906	7.26993	7.28689	7.2985	7.29395	7.29063	7.22865	7.28371	7.26336	7.32375	7.29206	7.24849	7.31324	7.30709	7.24106	7.23352		7.32729	7.32903	7.25274	7.28591	7.34222	7.42759	7.33824	7.38445	7.35768	7.31912	7.31365	7.29887	7.2609	7.36479	7.27651	7.31199	7.34968	7.34235	7.22976	7.28476		7.16989	7.15336	7.17064	7.1692	7.18042	7.22302
DVL1	1855	7.1872	7.23671	7.20116	7.18486	7.19124	7.16673	7.19051	7.25326	7.24839	7.21335	7.20329	7.18204	7.20953	7.21752	7.26229	7.2269	7.23153	7.27669	7.20558	7.25966		7.2525	7.19292	7.20915	7.27689	7.21286	7.21139	7.20429	7.21933	7.23146	7.19753	7.20868	7.24662	7.17155	7.20649	7.27476	7.23339	7.22347	7.28528	7.30488	7.2658		7.17563	7.19673	7.24893	7.17234	7.19834	7.21948
DVL2	1856	7.3612	7.50231	7.39378	7.40754	7.48029	7.51853	7.46825	7.47128	7.50812	7.56612	7.48489	7.51048	7.58159	7.6034	7.57013	7.55809	7.49523	7.53624	7.56404	7.54669		7.39755	7.39695	7.38806	7.34899	7.38093	7.46378	7.42624	7.4192	7.49744	7.53064	7.42404	7.53048	7.64976	7.51807	7.48737	7.47569	7.53247	7.49509	7.49193	7.36643		7.41434	7.44957	7.42324	7.44429	7.36097	7.39924
DVL3	1857	7.76029	7.73012	7.70432	7.73755	7.7986	7.6585	7.63133	7.7191	7.80819	8.00204	7.76293	7.72232	7.8681	7.9139	7.71065	7.7901	7.78568	7.79474	7.84799	7.70886		7.98713	7.70827	7.88163	7.75261	7.84355	7.72561	7.8266	7.76546	7.96376	7.92696	7.83978	7.78241	7.96679	7.88814	7.89671	7.83135	7.88561	7.98775	7.92082	7.81992		7.7934	8.04046	7.80861	7.79077	7.99983	8.17709
TOR1A	1861	9.07201	9.0282	9.09433	9.13925	8.82552	8.75732	8.92311	8.6624	9.16128	9.14839	9.02366	8.86241	8.86968	8.9746	9.32547	9.01738	9.05465	9.03912	8.90897	8.82896		9.1632	9.06457	8.93961	8.95385	9.20037	8.89251	8.89043	8.84296	9.13016	9.22488	8.92792	8.96755	8.93772	9.10368	9.29662	9.10502	8.94927	8.98703	9.1581	8.8944		9.26491	9.16995	9.16296	9.01801	9.25201	9.05033
E2F1	1869	7.28072	7.29168	7.25775	7.20922	7.25471	7.2919	7.25926	7.23191	7.24839	7.30749	7.29183	7.22805	7.24432	7.28234	7.26497	7.21459	7.30449	7.27111	7.18446	7.24673		7.26605	7.30488	7.30413	7.29387	7.28068	7.25875	7.2906	7.25777	7.25585	7.26421	7.30587	7.25855	7.24883	7.32768	7.31737	7.25391	7.31406	7.23723	7.27632	7.3173		7.21373	7.28068	7.2181	7.23554	7.20852	7.2624
E2F2	1870	7.39808	7.42734	7.52151	7.47433	7.34837	7.38575	7.49905	7.48556	7.28598	7.83184	7.39587	7.72406	7.7453	7.7247	7.30301	7.43755	7.49294	7.4036	7.57595	7.4176		7.31127	7.28772	7.50916	7.43964	7.4015	7.47371	7.40251	7.29417	7.34804	7.57635	7.31205	8.13667	7.85269	7.84978	7.26128	7.36608	7.26672	7.38304	7.42351	7.39144		7.16694	7.19588	7.3728	7.24553	7.25823	7.19109
E2F3	1871	9.01921	9.09243	8.94342	8.98664	9.10548	9.11736	9.03121	9.02214	9.13207	8.90588	9.08536	9.04435	8.81686	8.82552	8.7779	9.0532	8.97799	9.01152	9.18951	9.10157		8.93812	9.01262	8.81333	8.77434	8.64142	8.79747	8.86893	8.84048	8.86807	8.7123	8.84629	8.79146	8.77607	8.96188	8.65883	8.71476	8.78019	8.85986	9.03654	8.92639		9.29662	9.03589	9.18799	9.04737	8.83358	8.64947
E2F4	1874	9.31914	9.29357	9.45401	9.4302	8.68073	8.66983	8.81807	8.95427	8.84645	8.92658	8.74496	8.69474	8.87847	9.19125	8.82715	8.70538	9.00741	9.07078	8.95506	8.83411		9.18188	9.21487	9.31914	9.25257	8.73913	8.69416	8.88134	8.94782	8.89738	8.8811	8.82226	8.70415	8.86439	9.12592	8.88633	8.83546	8.90741	9.00342	8.85111	8.73035		8.99224	8.95506	8.90811	8.93344	8.69958	8.56122
E2F5	1875	7.18352	7.2905	7.21961	7.18094	7.24936	7.2198	7.23494	7.24208	7.23153	7.23672	7.24641	7.25061	7.20378	7.18691	7.27281	7.17939	7.21277	7.25216	7.1224	7.22472		7.25779	7.2939	7.20618	7.24852	7.34583	7.30606	7.252	7.27904	7.28163	7.30382	7.27385	7.28535	7.21862	7.23902	7.28105	7.24408	7.24748	7.29515	7.27391	7.19024		7.15336	7.23865	7.19275	7.27021	7.23645	7.22015
E4F1	1877	8.56319	8.75353	8.79379	8.60949	8.37926	8.15851	8.45187	8.87265	8.6224	8.32966	8.80938	8.65552	8.55436	8.4481	8.07899	8.08451	8.42607	8.40261	8.79658	8.47045		8.79704	8.73839	8.78997	8.6825	8.49941	8.21449	8.6224	8.89363	8.79823	8.479	8.85649	8.62332	8.51484	8.51161	8.30961	8.31442	8.51299	8.55749	8.82694	8.57561		8.73258	8.81767	8.69233	8.6615	8.51925	8.25543
EBF1	1879	7.14422	7.11306	7.15867	7.17152	7.18932	7.19997	7.20623	7.18741	7.14672	7.10185	7.25325	7.14188	7.12448	7.19121	7.27996	7.1994	7.13987	7.20527	7.22352	7.2656		7.14045	7.10486	7.20424	7.14852	7.17219	7.19984	7.21878	7.16283	7.14074	7.1404	7.22767	7.12537	7.12655	7.07299	7.31877	7.16185	7.14091	7.15622	7.22976	7.26912		7.82909	8.13098	7.60362	7.58126	7.84552	8.53396
GPR183	1880	11.6537	11.7524	11.8098	12.0585	11.472	11.2261	11.5979	11.9584	10.9966	11.3183	11.3902	10.5336	11.1463	11.212	11.0285	11.0237	11.1083	11.9433	11.2629	10.4199		10.674	10.9779	11.0214	10.9372	11.1913	11.023	10.896	10.6834	10.1493	10.4385	10.6253	10.4407	10.9056	10.6214	10.8775	10.6124	10.3799	10.8216	10.6366	10.2992		11.1237	11.6468	11.1192	11.3455	11.297	11.3022
ECE1	1889	7.15576	7.14986	7.11793	7.15119	7.15777	7.18009	7.16006	7.18962	7.16829	7.15318	7.18569	7.19736	7.1695	7.1552	7.15014	7.14758	7.17565	7.17533	7.18941	7.18437		7.27846	7.24956	7.27684	7.2219	7.2691	7.21934	7.21551	7.24713	7.2872	7.27954	7.17774	7.20518	7.1812	7.25707	7.32581	7.24727	7.25389	7.24657	7.2518	7.23884		7.21836	7.20779	7.16704	7.1593	7.18442	7.19252
TYMP	1890	8.72484	8.68106	8.62351	8.83692	9.23123	8.5557	9.79414	8.8399	9.72527	8.50502	10.0913	9.01628	9.08975	8.96428	9.10502	9.9536	8.23156	8.37404	8.98786	9.17071		8.42037	8.52391	8.30668	8.69081	8.799	8.47269	8.88034	8.43248	9.28852	8.32734	9.08035	8.96249	8.86303	8.54925	9.17285	9.21267	8.15827	8.40734	8.6573	9.10689		9.05133	9.0775	9.15183	9.51603	9.27515	8.65883
ECH1	1891	9.54468	9.85557	9.81185	9.56684	9.60582	9.32287	9.45635	9.65978	9.77985	10.0257	9.37351	10.3573	9.85406	10.2679	9.43438	9.3217	9.75904	9.93635	9.43048	9.39282		10.0005	10.0607	10.2688	10.0399	10.0941	9.86019	10.0573	10.4839	10.0848	10.1134	9.91824	10.2456	10.0291	10.4823	9.98328	9.77411	9.91104	10.277	9.94693	9.87675		9.31255	9.25695	9.19812	8.99831	9.49905	9.25115
ECHS1	1892	9.60045	9.55764	9.76562	9.68272	9.05362	9.55632	9.0131	8.98542	9.05222	9.33462	9.12418	9.68732	9.48911	9.59759	9.53885	9.15236	9.61	9.558	9.24923	9.23123		9.9736	9.82119	10.0247	9.81044	9.33908	9.62872	9.31989	9.74234	9.20686	9.56955	9.38014	9.66996	9.42305	9.96261	9.59826	9.38806	9.7537	9.85942	9.07864	9.22973		8.82914	8.23772	8.71531	8.50353	8.43594	8.59785
ECM1	1893	7.3496	7.43825	7.57041	7.47683	7.40931	7.38186	7.33794	7.27996	7.36411	7.62823	7.29869	7.91263	7.84111	7.55398	7.41299	7.37481	7.53483	7.56146	7.30399	7.2941		7.2776	7.20079	7.24839	7.18607	7.2753	7.25707	7.243	7.2783	7.18578	7.23104	7.15358	7.75659	7.8052	7.30892	7.26414	7.23493	7.28121	7.26545	7.20498	7.21067		7.30301	7.36644	7.49641	7.38158	7.51027	7.31281
ECT2	1894	7.40514	7.36477	7.43902	7.36885	7.51613	7.46118	7.64922	7.62054	7.40317	7.46457	7.48711	7.44148	7.56847	7.5732	7.31717	7.38195	7.57862	7.53732	7.5519	7.56218		7.2494	7.33427	7.21731	7.35443	7.36324	7.394	7.48563	7.35373	7.25796	7.24708	7.36996	7.37773	7.61666	7.50776	7.27222	7.32899	7.37535	7.33545	7.38671	7.50086		7.40339	7.39814	7.4447	7.55688	7.51511	7.49215
S1PR1	1901	7.44878	7.33277	7.3216	7.42066	7.38479	7.51724	7.38635	7.33794	7.34118	7.53403	7.38446	7.35229	7.46452	7.43928	7.35525	7.3349	7.42573	7.42125	7.35828	7.35453		7.34211	7.26438	7.29273	7.23645	7.38655	7.40092	7.33948	7.28048	7.2642	7.29114	7.33615	7.3519	7.49967	7.35257	7.31193	7.29835	7.32058	7.34695	7.31125	7.36195		7.38698	7.3705	7.27772	7.32344	7.47629	7.54984
LPAR1	1902	7.19736	7.4816	7.66651	7.58001	7.43997	7.2876	7.30029	7.48324	7.43352	7.51314	7.31715	7.8237	7.89241	7.73358	7.96505	7.54901	7.52047	7.99473	7.63722	7.6056		7.49348	7.88942	7.88734	8.02512	8.36657	8.33369	8.26455	7.97367	8.00298	7.69333	8.05143	8.35837	7.89148	8.42781	8.56301	8.52139	7.84396	8.04019	8.50947	8.40809		7.616	8.09104	8.31276	8.08888	8.06315	7.77477
S1PR3	1903	7.14367	7.14756	7.15181	7.18486	7.13323	7.19516	7.13678	7.20037	7.09456	7.31501	7.19519	7.15136	7.1485	7.19236	7.30593	7.14181	7.24426	7.27887	7.22865	7.19894		7.33027	7.3374	7.32456	7.26953	7.17634	7.18715	7.20166	7.26183	7.26582	7.35833	7.2072	7.17711	7.17536	7.32708	7.38097	7.281	7.49654	7.37414	7.22976	7.25911		7.6374	7.5507	7.4887	7.25454	7.40974	7.35542
EDNRB	1910	7.22831	7.30322	7.24637	7.26136	7.43134	7.33295	7.65603	7.52052	7.33604	7.35067	7.40226	7.36933	7.53367	7.48318	7.21202	7.45396	7.30736	7.32477	7.2159	7.33466		7.23777	7.31576	7.30836	7.37434	7.57154	7.34283	7.76122	7.45386	7.30304	7.34059	7.3345	7.33936	7.47112	7.3982	7.16878	7.31283	7.23335	7.39206	7.19393	7.14336		7.20221	7.23168	7.1447	7.15763	7.23341	7.24145
PHC1	1911	7.19439	7.21264	7.25076	7.23596	7.25846	7.20151	7.22508	7.2109	7.34047	7.26086	7.24301	7.26577	7.25063	7.2672	7.47758	7.2723	7.24305	7.25964	7.25785	7.34875		7.23183	7.23029	7.23575	7.20798	7.2239	7.19939	7.24682	7.19114	7.28948	7.246	7.24686	7.28814	7.25737	7.21555	7.32754	7.24654	7.24845	7.2247	7.26006	7.25483		7.34155	7.38638	7.339	7.28954	7.24284	7.24192
PHC2	1912	7.44215	7.37264	7.46736	7.48154	7.41411	7.42072	7.45588	7.49113	7.3939	7.50416	7.4933	7.42298	7.36181	7.39713	7.54308	7.53497	7.44486	7.46254	7.54046	7.42138		7.72856	7.84289	7.69091	7.79255	7.79056	7.58698	7.86999	7.88565	7.73354	7.69173	7.77316	7.47597	7.37794	7.61187	7.74869	7.80936	7.72732	7.80223	7.75167	7.62263		7.53109	7.72257	7.47768	7.58881	7.80086	7.73062
EEF1B2	1933	8.36586	8.41057	8.45036	8.37932	8.11145	8.22069	8.02672	7.88733	8.02984	7.98427	8.04527	8.03519	7.95371	7.94428	8.32486	8.2374	7.98432	7.97544	7.90708	8.18705		8.50869	8.51574	8.60832	8.56629	8.14816	8.23753	8.20148	8.11761	7.9078	8.16595	8.11662	8.16086	7.91461	8.1342	8.26772	8.28404	8.20968	8.24735	8.01272	8.06114		8.01378	7.86314	8.0261	8.03886	7.90895	7.99715
EEF1D	1936	9.75705	9.84827	9.90473	9.90005	9.52599	9.59933	9.57579	9.33457	9.53753	9.77513	9.55219	9.3908	9.3549	9.70185	9.5276	9.48533	9.68032	9.7342	9.55353	9.37584		9.80684	10.0761	9.80833	9.71787	9.70715	9.61097	9.78212	9.34783	9.84477	9.88879	9.7329	9.42865	9.40268	9.52558	9.76069	9.71947	9.74329	9.86683	9.62991	9.57005		9.28766	9.23875	9.20799	9.25744	9.33602	9.38213
EEF1G	1937	11.7765	12.0153	11.4848	11.7382	11.7355	11.711	11.3822	11.4306	11.3424	11.107	11.0327	10.4296	10.8805	10.8144	11.4222	11.2451	11.6107	11.2499	10.9523	11.107		11.8107	12.3411	11.578	11.9355	11.9782	11.8569	11.8386	11.8569	11.7765	11.7408	11.5421	10.6062	10.8916	10.8174	11.6613	11.6421	11.8359	11.6107	11.3521	11.3822		10.702	10.5078	10.1917	10.5031	10.6336	11.0309
EEF2	1938	11.8539	11.6042	11.5599	11.7203	11.5889	11.6216	10.989	11.2219	11.5535	11.6174	11.3118	11.3594	11.0259	11.3708	11.4521	11.3725	11.6542	11.3806	11.1293	11.274		12.1309	12.1071	11.9668	12.1471	11.9466	11.6954	11.7433	11.7382	12.1635	12.0389	11.992	11.6301	11.2147	11.7913	11.961	11.8459	11.8184	12.0959	11.681	11.9019		11.0473	10.4438	10.6857	10.6531	10.6392	10.8958
EIF2D	1939	7.96843	7.93975	8.0255	7.99712	7.86895	7.86531	7.74696	7.76955	7.82195	7.93532	7.74611	8.04961	7.8606	8.10616	7.65613	7.62741	7.95928	7.98775	7.63947	7.6798		8.11364	8.04418	8.06618	8.1729	8.15815	8.05671	7.9278	8.09444	7.90082	8.07723	8.02638	8.2466	7.96273	8.25419	7.68225	7.6654	8.06628	8.1471	7.64134	7.72842		7.40662	7.38933	7.43632	7.32062	7.54803	7.50784
EFNA4	1945	7.38462	7.40285	7.3906	7.36478	7.31087	7.32424	7.38336	7.36873	7.31305	7.36562	7.39587	7.36584	7.36269	7.37007	7.39726	7.37211	7.37461	7.35925	7.4382	7.3414		7.35443	7.42084	7.37676	7.26025	7.35371	7.28277	7.30222	7.35304	7.37272	7.3806	7.34972	7.32857	7.34309	7.33662	7.37213	7.31948	7.32146	7.33658	7.33882	7.26827		7.48911	7.47063	7.44183	7.30423	7.41204	7.33412
EFNB1	1947	7.26681	7.33277	7.25775	7.31852	7.26449	7.28493	7.26866	7.27309	7.27549	7.42221	7.23636	7.28306	7.3709	7.39639	7.3127	7.28957	7.37461	7.44633	7.27817	7.32527		7.24808	7.25265	7.30413	7.25381	7.2648	7.28958	7.30017	7.25456	7.25721	7.3342	7.31365	7.30606	7.36175	7.43961	7.27889	7.22866	7.35742	7.35912	7.28158	7.30893		7.15852	7.15954	7.1889	7.22825	7.22411	7.22015
CELSR3	1951	7.21386	7.23671	7.17648	7.20078	7.18464	7.16089	7.22472	7.19414	7.23002	7.20528	7.22117	7.24195	7.22495	7.21127	7.20613	7.2457	7.2774	7.23743	7.16666	7.28295		7.25923	7.37137	7.37941	7.34987	7.16928	7.17674	7.29444	7.33291	7.30871	7.3071	7.24401	7.23342	7.24287	7.34467	7.24038	7.30337	7.38629	7.43085	7.20253	7.32647		7.16771	7.20139	7.14647	7.15298	7.17711	7.18129
CELSR2	1952	7.16361	7.19185	7.24841	7.24378	7.21282	7.21615	7.24595	7.2174	7.22098	7.19566	7.23743	7.22622	7.25873	7.2559	7.12431	7.1835	7.28926	7.21692	7.18815	7.15622		7.20454	7.20994	7.2155	7.22775	7.19137	7.23681	7.2271	7.20128	7.17796	7.24225	7.19579	7.19331	7.30374	7.22563	7.19467	7.16185	7.17992	7.22731	7.18102	7.19541		7.18222	7.17142	7.20234	7.23446	7.19238	7.1855
MEGF8	1954	7.25341	7.27499	7.22178	7.19448	7.24906	7.22285	7.23672	7.25995	7.29035	7.22409	7.22648	7.28198	7.26465	7.31542	7.20996	7.27292	7.28037	7.2903	7.25454	7.26267		7.26299	7.27909	7.25979	7.22749	7.32896	7.28532	7.26592	7.30208	7.32758	7.27049	7.2492	7.28483	7.29225	7.32914	7.28623	7.27819	7.30331	7.30403	7.23978	7.28071		7.21002	7.22983	7.18914	7.21684	7.25527	7.25697
MEGF9	1955	7.46086	7.44965	7.48543	7.53887	7.78565	7.48142	7.58422	7.69002	7.61899	7.57765	7.43155	7.58296	7.45502	7.56366	7.53791	7.73783	7.59428	7.51988	7.85781	7.628		7.84384	7.87641	7.77395	7.88097	7.98537	7.8333	7.97356	7.80119	7.93315	7.74253	7.74726	7.63288	7.49211	7.8362	7.74603	7.92118	7.80707	7.84952	8.02392	7.77667		7.47925	7.61414	7.56381	7.79492	7.80202	7.65454
EGR1	1958	11.6954	11.9355	10.9418	10.8205	10.4732	9.37304	11.8284	11.4912	12.3845	11.3023	10.5915	9.13822	11.0068	11.1802	10.4752	10.0658	11.8386	12.1758	12.3511	10.6014		10.7778	10.2003	10.1262	10.6779	10.5078	9.3837	11.1764	10.232	11.2653	10.0231	9.17633	8.59298	8.02302	9.49593	9.92314	9.36955	10.9002	10.5219	11.2944	9.25201		10.3793	10.1161	9.97764	9.99241	10.185	8.18929
EGR3	1960	7.16108	7.21852	7.25999	7.19253	7.15929	7.21215	7.22015	7.16198	7.20502	7.19852	7.22186	7.21899	7.1776	7.1901	7.18331	7.22396	7.19992	7.25544	7.21344	7.16598		7.15916	7.20309	7.25805	7.23548	7.23443	7.22354	7.23347	7.15761	7.20702	7.22381	7.21565	7.21123	7.20971	7.16163	7.19844	7.21185	7.15313	7.17593	7.1844	7.19133		7.26367	7.14911	7.30747	7.19098	7.23645	7.15223
EIF1AX	1964	7.24223	7.26522	7.29767	7.21011	7.3302	7.33883	7.29741	7.29382	7.23839	7.23772	7.26591	7.24445	7.25946	7.29646	7.26497	7.27237	7.3217	7.2968	7.36019	7.32663		7.35624	7.2379	7.43972	7.31425	7.49767	7.41271	7.41982	7.37709	7.27685	7.25237	7.33112	7.29297	7.25247	7.33817	7.34609	7.35762	7.29914	7.27075	7.54251	7.42189		7.22842	7.27407	7.28709	7.28449	7.2958	7.23583
EIF2S1	1965	7.86649	7.80496	7.89793	7.78781	7.68831	7.89444	7.78781	7.74526	7.71719	7.70876	7.58619	7.73741	7.71091	7.74228	7.99873	7.81301	7.92384	7.9017	7.9517	7.99246		7.96069	7.80811	7.94266	7.86261	7.71678	7.98765	7.84392	7.93148	7.82675	7.79222	7.71784	7.68386	7.74503	7.86552	7.938	7.97249	7.9545	7.86649	7.92939	8.05258		7.77508	7.57595	7.76919	7.70675	7.70162	7.86338
EIF2B1	1967	9.16033	9.31018	9.5095	9.2275	8.82105	8.85807	8.72139	8.98936	8.92693	9.25369	8.80389	8.76103	8.96368	9.06729	8.79319	8.88536	9.18415	9.27854	8.81706	8.81516		9.19692	9.17071	9.33575	9.25084	8.92619	8.96941	9.07398	9.07533	8.98258	9.22688	9.0469	8.84747	8.94948	8.99066	9.099	9.09878	9.22379	9.21383	8.96542	8.83654		8.59102	8.50459	8.5843	8.52202	8.48474	8.58967
EIF2S3	1968	10.2994	9.98617	9.60317	10.0112	9.82448	9.4847	9.3991	9.76201	9.81737	9.88667	9.79487	9.5734	9.50413	9.38399	9.46972	9.46535	9.76137	9.49169	9.62486	9.19935		10.3457	10.4101	9.7276	10.3811	10.1039	9.80691	9.81353	9.90356	10.2379	9.97971	10.4256	9.59024	9.37075	9.52338	9.68594	9.84807	9.81579	9.77652	10.0231	9.49481		9.85647	9.56235	9.11854	9.43878	9.45512	9.26693
EIF4A1	1973	12.4573	12.6968	12.5733	12.6157	12.7711	12.5491	12.7111	12.4733	12.7158	12.4305	12.6552	13.041	12.8952	12.8424	12.928	12.7617	12.49	12.6079	12.8103	12.8626		12.5939	12.5982	12.6272	12.726	12.5733	12.49	12.7111	12.5095	12.5415	12.6115	12.557	13.1263	12.9118	12.7866	12.9118	12.6157	12.5607	12.6157	12.7206	12.7492		12.8424	12.7617	12.7769	12.6415	12.4534	12.4418
EIF4B	1975	11.0327	10.756	10.6127	10.6208	10.7918	10.5507	10.0607	10.7126	10.3423	10.6152	10.2642	10.4112	10.3024	10.6152	10.127	10.1207	10.8667	10.6645	10.1644	10.0633		11.102	11.166	10.7537	10.9501	11.1451	10.9002	10.9558	10.9401	10.8929	11.0259	11.1712	10.6258	10.4585	10.5373	10.5457	10.8347	10.8054	11.1242	10.6921	10.3989		9.63487	9.35988	9.33517	9.5095	9.85406	10.0095
EIF4E	1977	7.17743	7.22496	7.22252	7.217	7.18534	7.17753	7.20719	7.17054	7.19609	7.14827	7.19872	7.20717	7.15336	7.16678	7.18137	7.15922	7.19885	7.22271	7.13606	7.21358		7.23384	7.2768	7.21001	7.19202	7.1707	7.238	7.18831	7.18331	7.17356	7.16585	7.23216	7.17117	7.19481	7.18812	7.2081	7.13291	7.09309	7.1407	7.22144	7.18117		7.18961	7.22306	7.28966	7.25454	7.2342	7.20329
EIF4EBP1	1978	7.42104	7.45576	7.52783	7.57574	7.42327	7.33736	7.32344	7.35732	7.39944	7.43488	7.2841	7.421	7.51578	7.44348	7.42802	7.3349	7.44579	7.40944	7.40567	7.36965		7.73199	7.63252	7.86686	7.72842	7.66156	7.46858	7.55876	7.55956	7.70856	7.73116	7.55738	7.62215	7.4347	7.73675	7.4726	7.60357	7.74007	7.69559	7.5627	7.50901		7.20917	7.28068	7.40436	7.27918	7.32231	7.24684
EIF4EBP2	1979	8.57979	8.51662	8.75971	8.71175	8.41669	8.46846	8.29087	8.67416	8.43424	8.62405	8.44331	8.32301	8.51062	8.78775	8.29035	8.46395	8.64232	8.56451	8.39673	8.15271		8.88801	8.77704	8.81948	8.76377	8.99248	8.8155	8.66983	8.72866	9.00762	8.83213	8.95672	8.55675	8.72213	8.94969	8.79986	8.86968	8.69901	8.79244	8.95506	8.62577		8.2945	8.41766	8.29981	8.52046	8.54346	8.61317
EIF4G1	1981	8.43504	8.68691	8.73424	8.74921	8.29374	8.35848	8.36631	8.4551	8.42058	8.68485	8.29225	8.52945	8.53848	8.92288	8.7642	8.42652	8.85934	9.09967	8.87576	8.83884		8.59028	8.48772	8.59182	8.55396	8.27259	8.17179	8.41486	8.52544	8.35856	8.52166	8.43555	8.42725	8.54127	8.84566	8.50461	8.43253	8.98879	8.77639	8.65337	8.7218		8.33172	8.17035	8.49376	8.24826	8.21623	8.11087
EIF4G2	1982	8.88801	8.85074	8.36754	8.51694	8.50242	8.42702	8.05162	8.17078	8.07068	7.75553	8.6461	8.03099	8.26133	7.88778	8.46413	8.21203	7.9096	7.60325	7.89079	8.19704		8.75335	9.09433	8.34521	8.50419	8.46253	8.50227	8.35162	8.23626	8.06172	8.14219	8.31364	8.04897	8.16997	7.70615	8.4171	7.95307	7.92162	8.01759	7.93473	8.00589		9.36927	9.11832	8.74589	9.03815	8.37252	8.4399
EIF5	1983	7.26183	7.4146	7.34347	7.30104	7.32659	7.3268	7.31329	7.33128	7.28826	7.31181	7.35951	7.27389	7.27529	7.37994	7.26694	7.29104	7.33883	7.34119	7.40114	7.31407		7.30892	7.42192	7.43352	7.313	7.3159	7.29808	7.34616	7.31836	7.2688	7.33284	7.35139	7.2448	7.27286	7.33745	7.26284	7.3492	7.38393	7.40376	7.3796	7.29415		7.27422	7.43578	7.42219	7.40946	7.36694	7.32051
EIF5A	1984	9.98791	9.5095	9.44141	9.69997	9.49874	9.69508	9.18951	9.43234	9.12315	8.81968	9.72064	9.29514	9.27415	9.33289	10.2586	9.60185	9.88281	8.87701	9.19551	9.58176		10.1795	9.57692	9.82448	9.96483	9.49103	9.69909	9.38102	9.79027	9.14025	9.05805	9.7917	9.2708	9.20391	9.54131	10.4909	9.75986	10.0951	9.14341	9.23894	9.72376		10.1262	9.27135	9.53507	9.65899	9.53007	9.59297
CELA1	1990	7.26049	7.25193	7.21285	7.23341	7.48963	7.56172	7.29961	7.67331	7.25785	7.19169	7.46401	7.55249	7.18275	7.28234	7.42268	7.30984	7.28213	7.36494	7.35706	7.39736		7.1846	7.14751	7.24036	7.19736	7.52166	7.4402	7.3698	7.28506	7.19195	7.20927	7.46639	7.5528	7.27019	7.37682	7.19844	7.23493	7.20801	7.28528	7.16715	7.24274		7.16132	7.16637	7.16259	7.22508	7.21004	7.22015
ELANE	1991	7.81832	7.51623	7.2047	7.29762	7.20051	7.19174	7.21093	7.67426	7.27549	7.64242	7.19519	7.19368	7.28658	7.28421	7.23261	7.20202	7.27511	7.24354	7.24604	7.23154		7.43668	7.29291	7.18237	7.217	7.20794	7.17734	7.18564	7.33943	7.23472	7.39412	7.19948	7.21276	7.27225	7.2375	7.19562	7.1938	7.23335	7.25233	7.26367	7.22251		7.24599	7.16885	7.21488	7.22401	7.16049	7.17115
SERPINB1	1992	9.2933	9.01287	9.44675	9.29225	9.82862	10.0239	9.78579	9.53946	9.80691	9.31174	10.1438	9.26801	9.0542	9.13647	9.37227	9.89958	8.84376	8.93195	10.0541	9.72527		10.6325	10.2916	10.5521	10.541	10.4296	10.3491	10.4521	10.3412	10.9153	10.3665	10.8944	9.8086	9.23123	10.3586	10.9509	10.3676	10.3093	9.93468	10.7242	10.378		10.0261	10.9761	10.1368	10.3311	10.1905	10.6979
ELAVL1	1994	7.2176	7.27658	7.21122	7.21615	7.19633	7.20978	7.25203	7.24894	7.27421	7.25192	7.26081	7.24445	7.16755	7.21546	7.24708	7.20773	7.23434	7.28596	7.30012	7.30261		7.22394	7.25111	7.19097	7.22775	7.22831	7.22251	7.25325	7.26044	7.25796	7.26222	7.24059	7.24298	7.23535	7.21354	7.27222	7.22121	7.22237	7.29186	7.23554	7.23421		7.22389	7.27975	7.2535	7.27787	7.27284	7.29233
ELF1	1997	10.9046	10.7419	10.6937	10.7549	10.3725	10.2057	10.6116	10.6166	10.4532	10.535	10.5605	10.232	10.2516	10.4748	9.86507	10.2669	10.2916	10.6979	10.1443	10.0247		10.4752	10.547	10.2436	10.0694	10.1056	10.0198	10.2652	10.181	10.2245	10.0556	10.3276	10.0676	10.26	9.7756	9.84996	9.95058	9.99393	10.0624	10.1013	10.0031		10.3182	10.1407	10.2613	10.0362	10.0768	9.98172
ELF2	1998	7.39742	7.37721	7.39378	7.279	7.32109	7.31595	7.35413	7.40411	7.4075	7.34002	7.33323	7.32156	7.29467	7.30584	7.28496	7.3514	7.30658	7.30261	7.35206	7.28374		7.51231	7.50739	7.41521	7.44499	7.37702	7.29835	7.37474	7.33291	7.5195	7.41063	7.44474	7.38121	7.27088	7.34271	7.29925	7.36367	7.33615	7.37253	7.38043	7.3056		7.36918	7.42917	7.30747	7.39409	7.40298	7.42063
ELF4	2000	9.01187	9.1608	9.0864	9.19786	8.64337	8.66855	8.91217	8.7586	9.10689	9.11293	9.05701	8.75609	8.96119	8.95569	8.82472	8.99307	8.926	8.78406	8.92249	8.75627		9.60251	9.74545	9.66484	9.47263	9.17026	8.88536	9.15319	9.06474	9.72209	9.54131	9.26412	8.96941	8.90098	9.36846	9.24139	9.30461	9.33856	9.33517	9.52135	9.20537		9.18872	9.46625	9.16568	9.48851	8.86203	8.88093
ELK1	2002	8.39716	8.25016	8.31734	8.36394	8.35235	8.23772	8.19456	8.03522	8.16874	8.12549	8.44676	8.35553	8.16232	8.36168	8.55264	8.24967	8.16997	8.25398	8.15188	8.28854		8.44331	8.45187	8.48459	8.4481	8.2369	8.2285	8.21081	8.19735	8.17562	8.4747	8.2326	8.37475	8.31624	8.3996	8.70804	8.30722	8.31349	8.32388	8.24617	8.42037		9.05362	9.45457	8.87242	8.67236	9.07951	9.07951
ELK3	2004	7.33045	7.31632	7.38689	7.29653	7.36038	7.26949	7.26618	7.24894	7.24285	7.24304	7.2947	7.28091	7.26416	7.2652	7.25792	7.29448	7.3217	7.3056	7.25652	7.26304		7.30678	7.32749	7.37049	7.29856	7.30285	7.22671	7.29633	7.23883	7.34006	7.3122	7.30649	7.25174	7.26274	7.25548	7.31193	7.31144	7.283	7.30848	7.3131	7.25911		7.38763	7.37133	7.23216	7.25708	7.28375	7.22871
ELK4	2005	7.2395	7.22976	7.20995	7.21986	7.24855	7.26542	7.28634	7.24858	7.28019	7.22054	7.26039	7.25884	7.2883	7.25174	7.26883	7.28572	7.21475	7.26438	7.24191	7.28849		7.22578	7.29545	7.21832	7.26191	7.24765	7.31257	7.24443	7.24148	7.25782	7.24833	7.27243	7.26773	7.3007	7.25701	7.24219	7.25103	7.22977	7.235	7.21772	7.22009		7.28678	7.27652	7.19445	7.19135	7.25044	7.27581
EMD	2010	9.96386	10.0018	10.0821	10.2446	9.66776	9.64222	9.4847	9.68387	9.60891	9.68311	9.65248	9.43501	9.76419	9.61141	9.90224	9.76629	9.66102	9.71575	9.5482	9.67606		9.9829	10.2973	9.98172	10.5338	9.54993	9.69103	9.73863	9.87121	9.40789	10.1944	9.74895	9.6171	9.73458	9.99241	10.4143	9.69909	10.0778	9.56355	9.75986	9.91647		9.79679	9.6767	10.1281	10.0103	9.59975	9.54468
MARK2	2011	7.2951	7.23847	7.20201	7.24075	7.29168	7.27643	7.25042	7.25755	7.25496	7.24834	7.26135	7.22223	7.28128	7.20292	7.25708	7.29379	7.2378	7.2719	7.28661	7.33862		7.33179	7.26801	7.21103	7.3195	7.23195	7.23578	7.2436	7.21145	7.26726	7.29024	7.26206	7.2642	7.24374	7.23182	7.25671	7.23418	7.28389	7.23302	7.26949	7.2995		7.32071	7.36868	7.35552	7.43186	7.31444	7.22455
EMP1	2012	11.2761	11.1634	10.5776	10.7272	9.0632	9.41111	10.6805	9.51037	10.4946	11.9519	10.2398	10.3276	11.3364	10.9259	12.4108	10.7242	11.7605	11.7685	11.3232	11.0276		11.0824	11.2147	11.0777	11.3594	9.38478	10.3619	10.5646	10.4073	10.0391	11.6613	9.52462	10.9809	11.5344	11.4059	11.3651	10.8305	11.7179	11.5822	10.1098	10.535		12.4696	11.8016	12.498	11.7382	11.102	10.2935
EMP3	2014	12.2955	12.537	12.3445	12.2754	12.5052	12.5095	12.6321	12.4534	12.5855	12.8146	12.7667	12.5456	12.6968	12.557	13.0553	13.1542	12.7443	12.8378	12.9713	12.8053		11.6857	11.7685	11.6236	11.4521	11.4266	11.4955	11.7305	11.5889	11.5513	12.0266	11.7382	12.024	12.5687	11.8569	11.8624	12.1071	11.9154	11.873	11.6675	11.7329		12.7443	12.6461	12.7617	12.726	12.3621	12.2864
ADGRE1	2015	7.48941	7.21696	7.24197	7.49637	9.34236	9.7697	9.19911	9.23593	9.08784	7.37864	10.2132	9.16221	7.6489	7.43694	8.31777	10.0556	7.34109	7.44134	10.0607	9.76805		7.18091	7.20394	7.16724	7.27566	7.41153	7.93514	8.48459	7.27399	7.75413	7.18234	9.08261	8.73535	7.66347	7.27246	7.77881	8.81666	7.14746	7.19367	9.30737	8.56815		9.0956	9.81774	9.37962	10.2973	8.4331	10.0541
EMX2	2018	7.21579	7.16139	7.2474	7.17843	7.17476	7.20804	7.24846	7.21478	7.22707	7.24559	7.23039	7.26936	7.25127	7.27935	7.24303	7.26025	7.19069	7.20719	7.1821	7.24291		7.21431	7.19934	7.17973	7.19997	7.24239	7.21524	7.27306	7.27979	7.16705	7.17689	7.22621	7.20902	7.23868	7.1864	7.21358	7.18721	7.12284	7.17145	7.19274	7.2185		7.22921	7.19766	7.36613	7.20482	7.235	7.31455
EN2	2020	7.1727	7.20906	7.16499	7.18662	7.15853	7.20804	7.14552	7.16514	7.21226	7.20433	7.20926	7.11698	7.18275	7.15199	7.22043	7.18111	7.22581	7.20216	7.19565	7.1884		7.15041	7.19792	7.14772	7.19288	7.14838	7.17547	7.18564	7.22408	7.24527	7.16145	7.17499	7.17711	7.13554	7.19599	7.28035	7.22791	7.17196	7.19705	7.24032	7.20053		7.19168	7.21823	7.18338	7.20295	7.19077	7.18763
ENDOG	2021	7.73824	7.79782	7.80686	7.77551	7.67122	7.60472	7.54973	7.60422	7.60151	7.7833	7.4287	7.64761	7.606	7.78624	7.6251	7.63915	7.58286	7.76947	7.47487	7.48855		7.99965	7.96992	8.11654	7.89852	7.99383	7.92156	7.82998	8.01242	7.94168	8.03706	7.87281	7.90209	7.66056	8.1438	7.92668	7.91141	7.89114	7.97293	7.71756	7.64237		7.37056	7.26624	7.37133	7.31469	7.52891	7.38324
ENG	2022	10.1048	10.26	10.2077	10.1623	10.1772	9.82352	10.0516	10.1772	9.99711	10.9742	10.187	9.44519	10.1623	10.4284	10.2885	10.3885	10.751	11.0796	10.5935	10.226		9.15567	9.00229	9.36986	9.25904	9.7358	9.276	9.48356	9.34282	9.57012	9.57974	9.87417	9.06153	10.3334	9.77985	10.0227	10.0381	9.40985	9.53369	10.2163	9.71863		9.63264	10.2865	10.0266	10.4603	10.9032	10.3098
ENO2	2026	7.17152	7.17004	7.15102	7.14746	7.2345	7.23845	7.25729	7.48361	7.28131	7.22593	7.46159	7.30186	7.26629	7.23543	7.6049	7.24104	7.33412	7.2758	7.39661	7.37961		7.17844	7.21214	7.14701	7.10015	7.22894	7.14748	7.23672	7.30951	7.18489	7.24068	7.25529	7.26143	7.25176	7.23838	7.3407	7.23019	7.2158	7.25777	7.18673	7.20688		7.71414	7.65007	7.54715	7.59434	7.9402	7.80147
ENO3	2027	7.3724	7.3665	7.29803	7.27132	7.39314	7.39273	7.3722	7.4706	7.43576	7.32781	7.48364	7.46771	7.29034	7.31548	7.43241	7.60847	7.31376	7.39055	7.6143	7.74177		7.3259	7.32082	7.30796	7.30026	7.30249	7.26991	7.34622	7.43917	7.41207	7.32721	7.3371	7.36163	7.29536	7.36281	7.29441	7.30389	7.33914	7.33626	7.36344	7.42274		7.26997	7.2892	7.27517	7.23712	7.28572	7.2552
SLC29A1	2030	7.27662	7.38508	7.32275	7.27276	7.6601	7.65683	7.60943	7.63335	7.38975	7.52478	7.60537	8.01414	8.42718	8.02447	7.26761	7.72884	7.38007	7.4506	7.41135	7.44863		7.32683	7.36885	7.43905	7.3859	7.4609	7.41141	7.45464	7.63563	7.42121	7.46503	7.46851	7.90026	8.70995	8.10076	7.25754	7.54143	7.45632	7.58333	7.32518	7.36478		7.20147	7.36055	7.20906	7.30694	7.39575	7.32365
EP300	2033	8.04217	8.19882	8.17383	8.24672	8.19044	8.29671	8.09679	8.17775	8.33505	8.45082	8.06658	8.16549	7.74952	8.00045	8.01658	8.30818	8.02744	8.49272	8.42826	8.11958		8.05427	8.18437	7.94759	8.2698	8.08322	8.07546	8.06592	7.88107	8.23716	8.16397	8.22	8.10432	7.70032	7.81559	7.97799	8.21838	8.01302	8.12259	8.24436	8.08888		8.27447	8.44362	8.28187	8.3586	8.30987	8.27153
EPAS1	2034	7.28177	7.39286	7.36043	7.35229	7.47028	7.65172	7.46503	7.7811	7.46367	7.86609	7.45985	8.41143	8.47378	7.80305	7.71838	7.62215	7.48613	7.48018	7.56893	7.44625		7.68117	7.57979	7.87322	7.61012	7.72978	7.57058	7.58074	7.6496	7.70622	8.13633	7.42336	8.31955	8.73497	8.08095	7.76452	7.95697	7.76939	7.8833	7.9451	7.55045		7.52331	7.5659	7.63133	7.4623	7.59147	7.50784
EPB41L1	2036	7.1872	7.16139	7.2368	7.17614	7.22301	7.21092	7.22779	7.20106	7.17832	7.20625	7.18569	7.24279	7.16854	7.23127	7.18873	7.21541	7.22763	7.17847	7.18094	7.1573		7.23123	7.21603	7.19473	7.22482	7.18467	7.22408	7.21677	7.22941	7.20868	7.25549	7.22543	7.23703	7.19766	7.17188	7.1821	7.17875	7.22126	7.2351	7.23672	7.18722		7.22609	7.21056	7.14218	7.25708	7.21454	7.24684
STOM	2040	8.52769	8.11827	7.96323	8.02603	8.37265	8.15771	8.15803	7.74952	8.36394	7.52114	8.37683	7.96385	7.79587	7.55036	7.83252	8.2197	7.60874	7.45883	7.72245	7.82203		8.33011	8.47253	7.94621	8.10641	8.4249	8.21584	8.20678	7.82415	8.26713	7.88235	8.29337	8.11525	7.85269	7.532	8.26544	8.02603	7.55102	7.69041	8.19379	8.07569		9.34629	10.7709	8.90357	9.78579	9.69997	9.58176
EPHA1	2041	7.2731	7.19498	7.19562	7.28235	7.21034	7.15454	7.19946	7.18814	7.22707	7.20146	7.24024	7.20799	7.20378	7.24101	7.25885	7.24378	7.19069	7.2208	7.26044	7.245		7.21679	7.17049	7.17973	7.24159	7.22364	7.20323	7.23471	7.21422	7.19687	7.19576	7.23216	7.19742	7.26013	7.21262	7.26035	7.22791	7.26672	7.20894	7.24644	7.24791		7.23339	7.20779	7.19853	7.2114	7.23268	7.15385
EPHA8	2046	7.25055	7.37179	7.2827	7.26826	7.25526	7.26949	7.25851	7.24139	7.27549	7.32556	7.27495	7.31288	7.21831	7.31396	7.30974	7.27678	7.30014	7.26323	7.3177	7.28518		7.28754	7.35082	7.23421	7.24473	7.30821	7.29835	7.25828	7.23761	7.31054	7.33755	7.28379	7.33514	7.28375	7.31577	7.3267	7.33792	7.32918	7.26426	7.31505	7.27662		7.29552	7.32702	7.29513	7.33224	7.27103	7.27252
EPHB1	2047	7.1217	7.1942	7.13949	7.12669	7.24169	7.21325	7.23328	7.25496	7.23236	7.25719	7.213	7.16604	7.79894	7.1739	7.20863	7.17128	7.22186	7.17533	7.16433	7.19163		7.16099	7.16451	7.16235	7.12789	7.19786	7.24646	7.21932	7.18693	7.17619	7.27658	7.19303	7.235	7.74905	7.23415	7.20216	7.18813	7.24117	7.23776	7.1707	7.15894		7.13245	7.1794	7.14905	7.13491	7.17225	7.21136
EPHB2	2048	7.32127	7.33748	7.39378	7.31552	7.3384	7.43587	7.57538	7.24894	7.32785	7.75458	7.5822	7.43317	8.08358	7.75752	7.25708	7.48498	7.62315	7.72698	7.29792	7.21144		7.25639	7.17341	7.21001	7.24758	7.21158	7.27858	7.24537	7.22278	7.27252	7.3526	7.31004	7.35338	7.89662	7.4126	7.20528	7.2607	7.21252	7.28952	7.20728	7.15267		7.18446	7.16288	7.11339	7.17494	7.202	7.21948
EPHB3	2049	7.2587	7.16854	7.13015	7.21435	7.18595	7.22196	7.24347	7.2869	7.20412	7.18962	7.25274	7.18914	7.25946	7.24852	7.16493	7.15922	7.32871	7.31711	7.12703	7.17478		7.11437	7.22361	7.2033	7.21802	7.19077	7.17301	7.17212	7.15237	7.17796	7.18503	7.20032	7.11047	7.23054	7.18014	7.14919	7.16485	7.24	7.21435	7.21556	7.17616		7.15852	7.17142	7.17604	7.18673	7.19971	7.14367
EPHB6	2051	7.39267	7.62395	7.6053	7.51092	7.22408	7.1794	7.26722	7.36573	7.38975	7.89454	7.25606	7.25451	7.59725	7.5724	7.41867	7.31603	7.76413	7.6057	7.29894	7.28374		7.39256	7.38148	7.38557	7.29207	7.24574	7.21088	7.23926	7.2697	7.34484	7.48809	7.26136	7.25646	7.65266	7.47319	7.21452	7.28248	7.43761	7.48163	7.23322	7.17113		7.15777	7.11253	7.19275	7.18839	7.19532	7.17757
STX2	2054	7.28497	7.2559	7.23464	7.27095	7.20545	7.1794	7.22514	7.25265	7.21848	7.25192	7.26838	7.22537	7.2602	7.26303	7.3023	7.20535	7.19383	7.20908	7.26556	7.22172		7.26906	7.27346	7.26222	7.28591	7.19604	7.19932	7.19925	7.20623	7.2285	7.24306	7.2368	7.20206	7.25792	7.18286	7.2387	7.19562	7.22685	7.19793	7.21346	7.1994		7.43045	7.38212	7.41099	7.29234	7.20852	7.18056
CLN8	2055	7.34712	7.36686	7.34447	7.39078	7.30854	7.31811	7.2506	7.34809	7.27201	7.39164	7.3257	7.40202	7.33561	7.31742	7.33542	7.26068	7.47327	7.5728	7.38644	7.3859		7.40067	7.42033	7.479	7.4298	7.37574	7.28294	7.41492	7.41586	7.44786	7.43266	7.47673	7.49922	7.33145	7.50667	7.46165	7.4158	7.65067	7.77718	7.5127	7.50504		7.24921	7.15673	7.26562	7.24695	7.20903	7.20354
EPOR	2057	7.27056	7.298	7.27347	7.31552	7.37208	7.45903	7.46103	7.41295	7.36883	7.38816	7.44556	7.56629	7.54643	7.5251	7.33108	7.47252	7.44433	7.43096	7.45066	7.37331		7.39942	7.35778	7.34577	7.34532	7.3918	7.39698	7.49927	7.4731	7.40659	7.39412	7.45521	7.52792	7.56789	7.54449	7.37389	7.43429	7.50112	7.48224	7.55114	7.3454		7.30481	7.35367	7.37812	7.35745	7.40414	7.36409
EPRS	2058	9.87266	9.84741	9.86952	9.82448	9.84429	9.8933	9.6674	9.54066	9.75771	9.66776	9.44579	10.0525	9.78612	9.86507	9.9006	9.48255	9.87121	9.80316	9.48221	9.79328		10.097	10.0589	10.0079	9.90137	9.91557	10.0132	9.77263	10.0343	9.83176	9.91055	9.85038	10.1161	9.7868	9.8756	9.7276	9.71928	9.98526	9.98888	9.17451	9.59975		9.45512	8.7346	9.00644	9.10571	9.3485	9.31619
EPS8	2059	7.42263	7.32873	7.25277	7.27683	7.15929	7.18323	7.25	7.23191	7.15944	7.24399	7.21493	7.16787	7.26949	7.20599	7.14419	7.15055	7.31639	7.36287	7.16194	7.18326		7.15462	7.18769	7.17552	7.1808	7.15587	7.21572	7.19404	7.20751	7.13259	7.20309	7.21032	7.17117	7.26945	7.20128	7.16566	7.19195	7.24634	7.14371	7.15102	7.19838		7.16847	7.15693	7.1815	7.17153	7.16885	7.1428
EPS15	2060	8.03534	7.94131	7.8552	7.94911	8.33113	8.21401	8.2719	8.09487	8.2148	8.21713	8.36979	8.08929	7.96069	7.96174	8.00904	8.3893	8.20902	8.10411	8.17078	8.10603		7.96935	8.0027	7.81127	7.97293	8.18929	8.2581	8.06048	8.06628	8.10891	7.97629	8.25419	8.04133	7.94981	7.9348	7.91086	8.11008	7.99935	8.01558	8.07704	8.0594		8.0443	8.25299	7.90775	8.10654	8.00185	8.25994
NR2F6	2063	7.46003	7.49922	7.59704	7.54443	7.30025	7.34015	7.31027	7.38786	7.4407	7.44116	7.31529	7.30644	7.38386	7.50588	7.53291	7.34384	7.45861	7.60695	7.37998	7.35533		7.36664	7.33427	7.32992	7.37225	7.25988	7.34111	7.34462	7.40013	7.38528	7.32601	7.38128	7.30882	7.35017	7.39369	7.43882	7.29947	7.34706	7.34004	7.34811	7.31362		7.405	7.35265	7.45663	7.44429	7.5027	7.51014
ERBB2	2064	7.18348	7.19616	7.16071	7.1672	7.1933	7.19383	7.16536	7.18926	7.22153	7.17642	7.21544	7.16876	7.17389	7.23418	7.21221	7.17749	7.19013	7.18569	7.19534	7.17414		7.18123	7.18658	7.15393	7.19702	7.1815	7.16577	7.18067	7.20648	7.18217	7.18983	7.19905	7.17844	7.24385	7.18574	7.19897	7.22455	7.21821	7.20244	7.15473	7.14924		7.18557	7.21724	7.18574	7.18657	7.179	7.20746
ERBB3	2065	7.16164	7.30716	7.18389	7.166	7.20416	7.20688	7.21354	7.20715	7.21616	7.1857	7.20601	7.26012	7.12954	7.20701	7.1897	7.19051	7.23337	7.20426	7.26173	7.21144		7.18832	7.19066	7.18832	7.26227	7.2059	7.25537	7.24838	7.23402	7.21277	7.17331	7.23138	7.21201	7.20971	7.17281	7.21739	7.25073	7.2158	7.19963	7.20618	7.25153		7.25719	7.16116	7.2181	7.2124	7.2342	7.23285
ERCC1	2067	8.47359	8.45629	8.42416	8.52764	8.47468	8.47783	8.426	8.19454	8.12133	8.28479	8.38972	8.22533	8.35425	8.37442	8.66014	8.48092	8.22953	8.27661	8.61206	8.43992		8.637	8.57949	8.60013	8.53955	8.24323	8.40244	8.49607	8.4312	8.46398	8.48762	8.52611	8.35895	8.24762	8.49463	8.70987	8.68756	8.52203	8.49795	8.59216	8.4916		8.78095	8.5611	8.61442	8.55002	8.35941	8.09202
ERCC2	2068	7.86771	7.96952	8.01697	7.96016	7.69469	7.64953	7.63526	7.61903	7.58702	7.74517	7.57197	7.61412	7.6585	7.91442	7.61133	7.54495	7.8189	7.66921	7.63947	7.72126		7.81213	7.63322	7.71587	7.69063	7.54226	7.56675	7.52954	7.61242	7.6016	7.60749	7.59795	7.61376	7.67324	7.66722	7.60392	7.56893	7.73038	7.56538	7.56069	7.59386		7.4856	7.54449	7.52169	7.41224	7.45212	7.38997
EREG	2069	7.33824	7.27987	7.25277	7.38386	7.39576	7.22944	7.29253	7.59368	7.30288	7.24921	7.43088	7.22223	7.20657	7.26629	7.62244	7.25328	7.28719	7.28009	7.29416	7.29855		7.23924	7.31495	7.23329	7.26025	7.5906	7.28277	7.39382	7.37505	7.30756	7.27461	7.38076	7.2105	7.22763	7.22046	7.58131	7.28499	7.28482	7.24993	7.36418	7.36134		8.00127	8.02764	7.71707	7.89355	8.30339	8.31819
ERCC3	2071	7.63722	7.77461	7.74237	7.77965	7.8358	7.73206	7.81227	7.90643	7.8747	7.78624	7.91688	7.90748	7.73816	7.82771	7.91467	7.76707	7.73945	7.84274	8.13574	7.87008		7.7715	7.71231	7.72142	7.72118	7.8606	7.76624	7.85331	7.77417	7.8486	7.81866	7.97492	7.96477	7.79983	7.86602	7.97293	7.85411	7.80396	7.86445	8.02891	7.86316		7.96058	7.93924	7.85511	7.92911	7.99498	7.92799
ERCC4	2072	7.22831	7.32187	7.17051	7.21435	7.29309	7.28313	7.23861	7.20106	7.29727	7.23583	7.24345	7.30533	7.23141	7.21127	7.23175	7.24507	7.22581	7.2613	7.26173	7.23542		7.24512	7.27982	7.20816	7.2219	7.29777	7.2391	7.2258	7.25086	7.26335	7.23349	7.27176	7.23631	7.24374	7.22823	7.23507	7.26349	7.17073	7.26545	7.2239	7.24964		7.21373	7.27098	7.21209	7.19818	7.23568	7.25014
ERCC5	2073	8.97437	9.10923	8.89877	9.00548	9.07773	9.03791	9.28106	9.38251	9.30683	9.37468	9.23538	9.20037	9.18341	9.23224	8.86241	9.0668	9.37697	9.26565	9.27937	9.12315		9.06539	9.1041	8.94179	9.14839	9.16366	9.01471	9.17574	9.29689	9.37407	9.33517	9.38429	9.20359	9.33546	9.38014	8.87995	9.1229	9.34019	9.34403	9.15542	9.00342		8.50608	8.62541	8.47253	8.60931	8.72155	8.64337
ERCC6	2074	7.2193	7.21616	7.2368	7.19918	7.19923	7.17311	7.21218	7.25496	7.23397	7.21818	7.22244	7.2758	7.2602	7.29452	7.19707	7.18611	7.18962	7.25467	7.22732	7.2021		7.24123	7.20613	7.26108	7.24043	7.20279	7.2251	7.23236	7.26628	7.21749	7.20123	7.25808	7.30544	7.25315	7.25707	7.17152	7.24979	7.21476	7.22731	7.20973	7.25343		7.19464	7.19673	7.24545	7.22825	7.1976	7.21494
ERF	2077	7.47017	7.43949	7.40796	7.54534	7.53843	7.58885	7.5992	7.57996	7.71208	7.72272	7.6066	7.58552	7.59895	7.66043	7.8186	7.56852	7.76809	7.78815	7.81205	7.6662		7.51143	7.44687	7.40991	7.53644	7.57272	7.52505	7.5331	7.65123	7.59447	7.69717	7.63347	7.61442	7.71231	7.75422	7.86299	7.60291	7.67945	7.61336	7.7818	7.74806		7.45811	7.51669	7.48629	7.59434	7.6831	7.594
ERH	2079	9.68664	10.1398	10.184	10.2151	9.95133	10.1457	9.65821	10.1653	9.72611	10.0095	9.85862	10.009	9.58233	9.80077	10.0685	9.46305	9.75121	9.84665	9.94865	9.79414		10.0095	10.0861	10.0607	10.2865	10.4616	10.5156	10.3818	10.4578	9.89003	10.1082	10.2841	10.181	9.7537	9.88667	10.1388	10.2085	10.1324	10.0489	10.1207	10.277		9.85557	9.42641	9.82943	9.27937	10.1457	9.87629
FBL	2091	9.34801	9.2708	9.37792	9.19642	8.88654	9.0632	8.64016	8.41158	8.7555	8.71194	8.38946	8.81533	8.86731	9.09179	8.72369	8.65809	9.02411	9.083	8.29765	8.75419		9.45275	9.54957	9.45819	9.3363	9.10595	9.2431	9.02543	9.25056	9.12342	9.19475	9.02066	9.07157	8.77963	9.47031	8.94385	9.06884	9.19574	9.47444	8.56357	8.97217		7.95569	7.75066	7.88495	7.59614	7.91245	8.21334
ESD	2098	9.62002	9.52543	9.46971	9.44285	9.55786	9.63781	9.60325	9.44699	9.608	9.5444	9.62546	9.51429	9.5129	9.42246	9.56939	9.74195	9.59891	9.46636	9.37418	9.51557		9.62691	9.65822	9.53288	9.53005	9.5514	9.59786	9.52958	9.41781	9.6827	9.63534	9.52885	9.53896	9.58285	9.51967	9.38175	9.67616	9.64716	9.57983	9.39435	9.36682		9.54087	9.56117	9.53078	9.52089	9.37504	9.46618
ESR1	2099	7.18422	7.1942	7.16891	7.16844	7.22468	7.19753	7.16961	7.15571	7.18771	7.20146	7.15354	7.28232	7.19894	7.26407	7.12839	7.20773	7.16303	7.19907	7.18564	7.1475		7.23123	7.20156	7.18666	7.23258	7.19395	7.16549	7.18501	7.17178	7.15888	7.18594	7.20559	7.21999	7.29573	7.24712	7.18693	7.17083	7.16291	7.17241	7.18673	7.19343		7.19993	7.19334	7.22451	7.21047	7.16049	7.19178
ESRRA	2101	7.64075	7.67092	7.64121	7.56489	7.67379	7.72906	7.70217	7.67128	8.00226	7.74448	7.70513	7.88869	7.85906	7.93964	8.07388	7.74756	7.95516	7.91016	7.88858	7.82739		8.4171	7.94815	8.17407	8.10511	8.10218	8.03077	8.11887	8.18767	8.5766	8.34179	8.27618	8.16044	7.9807	8.49634	8.20487	8.09423	8.66133	8.42054	8.07262	7.93166		7.59122	7.50804	7.71408	7.55865	7.59342	7.5932
ETF1	2107	9.80401	9.76388	9.78644	9.83569	10.012	9.84882	9.57378	9.7689	9.74234	10.0223	9.77411	9.79789	9.83013	9.9047	10.2953	9.99324	9.85475	10.0676	10.1398	10.2048		9.8734	9.84741	9.78933	10.0299	10.315	9.93066	10.012	9.96839	9.91384	9.99791	10.1048	9.91732	9.69021	10.1291	10.3093	10.0445	10.0848	10.0658	10.2973	10.3831		9.77342	9.79679	10.0136	9.97495	10.158	10.0676
ETFB	2109	8.83645	9.07336	9.10501	8.9844	9.02697	8.67229	8.68483	8.78472	8.75453	9.06688	8.72998	9.56724	9.15124	9.13217	8.75907	8.85557	9.05029	9.07373	9.00233	8.86513		9.15657	9.17836	9.23104	9.15379	9.58041	9.45232	9.46556	9.51387	9.38026	9.22602	9.37526	9.8009	9.24544	9.20821	9.13915	9.18547	9.30769	9.18899	9.4608	9.23316		8.62822	8.94897	8.87154	9.0638	9.26228	9.23009
ETFDH	2110	7.76251	7.8368	7.90625	7.9545	7.92739	7.85439	7.89616	7.83533	7.92769	8.04907	7.90291	7.92464	8.05909	7.90117	7.9234	7.8323	8.01716	7.93058	7.7912	7.7955		8.18917	8.22179	8.11827	8.20322	8.13535	8.16579	8.21344	8.29301	8.0992	8.18635	8.09085	8.13746	7.99328	8.27084	8.01049	7.98511	8.34308	8.3119	7.93816	8.01207		7.96154	7.83939	7.91964	7.89739	7.90321	7.93856
ETS1	2113	8.04153	7.79214	7.81955	7.71888	7.9469	7.69733	7.733	7.79583	7.71394	7.8267	7.95606	7.82635	7.93651	7.79227	7.76464	7.76445	7.95676	7.82543	7.70255	7.80462		7.95728	7.82138	7.97757	8.09692	8.31323	8.16379	8.14073	8.09685	8.05355	7.77224	8.39415	8.00447	7.95099	7.89889	8.44007	8.18076	8.11104	7.94378	8.59761	8.533		8.01869	8.46688	7.96975	8.24226	8.72305	8.5119
ETS2	2114	8.89518	9.04234	8.92249	9.69909	8.28974	8.91217	8.67535	9.91384	9.38608	8.75646	8.73806	8.09933	8.56863	8.81191	9.56355	9.32601	8.63644	9.22638	8.83339	9.39876		7.84656	7.76459	7.9255	8.32403	7.89003	7.73696	7.82057	8.04754	7.6988	7.66496	8.0341	7.68862	8.4585	7.94971	9.71509	8.21838	7.56862	7.85206	8.59852	8.97171		10.3098	10.5118	10.1698	10.3501	9.39944	9.52209
ETV3	2117	7.47593	7.53403	7.48395	7.51555	7.61376	7.71849	7.51413	7.64607	7.68565	7.36931	7.94418	7.29663	7.31921	7.28421	7.34714	7.49182	7.33148	7.31082	7.61267	7.5242		7.41112	7.34609	7.38218	7.53154	7.37636	7.57774	7.32107	7.49727	7.34551	7.27206	7.51294	7.27246	7.23965	7.25548	7.35096	7.38007	7.25285	7.29515	7.28462	7.52084		7.72345	8.39779	7.85005	8.15995	7.60114	8.01618
ETV5	2119	7.35816	7.28728	7.50052	7.4026	7.8248	8.95614	8.24595	8.02008	7.93952	7.39896	8.3567	7.7976	7.28568	7.37946	8.18082	8.79411	7.49122	7.47018	9.01057	8.54611		7.16086	7.17322	7.18257	7.23821	7.18653	7.5998	7.38406	7.22334	7.25001	7.16223	7.33831	7.47542	7.24503	7.25304	7.31183	7.38099	7.32506	7.22995	7.44166	7.40363		7.76491	7.89555	7.87109	8.25547	7.76661	8.38186
ETV6	2120	9.67568	9.61345	9.3991	9.76201	9.3662	9.52401	9.45819	9.43409	9.51536	9.21406	9.42248	8.87582	8.81098	8.9547	8.9547	9.39344	9.26639	9.16296	9.32775	9.18742		9.60655	9.62593	9.47386	9.57208	9.45275	9.52282	9.32063	9.39824	9.68594	9.2328	9.317	8.99989	8.74932	8.91641	9.08975	9.5095	9.27573	9.13774	9.38251	9.43998		9.19101	9.00304	9.04939	8.87701	8.99989	8.93101
EVC	2121	7.16472	7.18559	7.2038	7.24075	7.20482	7.13893	7.16231	7.18892	7.19363	7.19268	7.20926	7.17225	7.12557	7.17826	7.18693	7.18877	7.20188	7.18884	7.27706	7.16806		7.16686	7.21134	7.15763	7.13945	7.20169	7.18255	7.16427	7.15314	7.15611	7.18415	7.27459	7.20446	7.19389	7.15802	7.2378	7.2187	7.19917	7.19367	7.20006	7.17414		7.16694	7.17759	7.16341	7.2067	7.21752	7.16894
EVI2A	2123	7.54132	7.42418	7.32811	7.40436	7.33942	7.28716	7.31991	7.2763	7.3108	7.30826	7.34176	7.33701	7.24793	7.18793	7.43944	7.31795	7.34055	7.3707	7.26044	7.27156		7.36806	7.45802	7.30066	7.31658	7.3658	7.36124	7.32521	7.30456	7.34484	7.36003	7.30186	7.35138	7.23626	7.17928	7.39888	7.36202	7.25708	7.34235	7.31733	7.30893		7.56418	7.42146	7.58687	7.25573	7.30549	7.32663
EVI2B	2124	9.3847	9.23736	9.31025	9.26159	9.35981	9.03373	8.94943	9.08782	9.29	9.40047	9.10036	9.07109	8.94918	9.06	9.14456	9.04261	9.38719	9.09257	9.27119	8.94106		9.65195	9.5625	9.37954	9.40478	9.47716	9.2802	9.29639	9.24474	9.48776	9.41294	9.36657	9.15666	9.02445	9.15923	9.15604	9.27127	9.34268	9.28612	9.2674	8.88728		9.36874	8.92288	9.24999	9.27774	9.32532	8.86433
EVX1	2128	7.22248	7.23019	7.18389	7.15196	7.16942	7.18385	7.19994	7.24832	7.18693	7.18962	7.19148	7.21815	7.20852	7.17494	7.19256	7.19133	7.21277	7.19907	7.15712	7.16806		7.19343	7.18253	7.16979	7.14515	7.21225	7.20863	7.13989	7.1855	7.17796	7.15588	7.18961	7.20518	7.19672	7.20649	7.18501	7.18721	7.19346	7.16201	7.1614	7.22343		7.14076	7.21329	7.17783	7.20295	7.19834	7.16961
EXTL3	2137	7.58692	7.66295	7.7591	7.72272	7.5012	7.61167	7.67738	7.70945	7.62562	7.80826	7.71692	7.57682	7.76582	7.85356	7.77021	7.68649	7.88659	7.79696	7.80229	7.68697		8.69317	8.53258	8.65386	8.82511	8.56732	8.20678	8.59515	8.66983	8.89095	8.72557	8.70254	7.79317	7.78506	8.58193	9.02115	8.82425	8.96163	8.82105	9.12753	8.80467		7.68086	7.7531	7.67915	7.76532	7.88625	7.75822
EYA3	2140	7.62678	7.7318	7.8933	7.74556	7.57257	7.37139	7.52328	7.63022	7.70442	7.65079	7.70167	7.38027	7.58506	7.58233	7.72232	7.48295	7.75569	7.75886	7.91594	7.78371		7.50664	7.43803	7.61499	7.65402	7.56681	7.40092	7.49744	7.50996	7.56612	7.56031	7.5948	7.43985	7.46099	7.66855	7.48364	7.50026	7.73125	7.64846	7.70386	7.51234		7.89199	7.77181	8.02936	8.06734	7.76582	7.48878
EZH1	2145	7.21994	7.21057	7.35658	7.23777	7.25153	7.19574	7.26413	7.22055	7.22012	7.2622	7.23456	7.21566	7.23141	7.32544	7.19805	7.22547	7.23616	7.2852	7.26173	7.2707		7.25127	7.267	7.21828	7.26124	7.24398	7.2559	7.24778	7.25517	7.27945	7.28888	7.26136	7.21849	7.15287	7.30836	7.27651	7.2607	7.28213	7.2447	7.21909	7.27902		7.23156	7.29619	7.30747	7.23554	7.23568	7.35637
EZH2	2146	7.29103	7.29114	7.27889	7.25077	7.31997	7.28157	7.28689	7.28378	7.3076	7.19466	7.2947	7.17309	7.2657	7.22391	7.24795	7.22324	7.16833	7.20527	7.19325	7.25517		7.33574	7.3374	7.24839	7.28701	7.33091	7.32617	7.25142	7.24235	7.29913	7.26151	7.34272	7.23342	7.23965	7.2695	7.27476	7.31365	7.23659	7.19963	7.34738	7.2658		7.59758	7.5579	7.43744	7.427	7.51618	7.47737
F2RL2	2151	7.22188	7.12025	7.09431	7.20329	7.1266	7.16607	7.15007	7.17901	7.12288	7.19067	7.17532	7.18475	7.1586	7.16873	7.16002	7.16748	7.17035	7.17954	7.17366	7.16806		7.18151	7.14394	7.1357	7.22964	7.15203	7.14871	7.14552	7.14464	7.16799	7.1568	7.13073	7.13805	7.14315	7.10112	7.12617	7.18813	7.22575	7.15529	7.19393	7.19133		7.15852	7.1697	7.1889	7.17153	7.15618	7.13565
F3	2152	7.23331	7.2441	7.19388	7.29065	7.2529	7.23889	7.22238	7.24277	7.23978	7.27566	7.25474	7.23357	7.20473	7.1739	7.25792	7.25059	7.22581	7.2419	7.24604	7.23807		7.19877	7.19066	7.29273	7.22385	7.3619	7.21306	7.27243	7.27046	7.22446	7.23756	7.23067	7.21681	7.15287	7.24642	7.28369	7.27595	7.22347	7.244	7.23554	7.2707		7.73524	7.60193	7.47962	7.3778	7.32231	7.36854
F8	2157	7.23756	7.22417	7.22807	7.24928	7.20908	7.23	7.24516	7.30007	7.23416	7.21579	7.21759	7.25816	7.23161	7.22209	7.2077	7.2252	7.24672	7.18397	7.27748	7.20213		7.19127	7.23197	7.27107	7.28405	7.28602	7.26173	7.23779	7.30399	7.27839	7.25955	7.25831	7.28954	7.23306	7.31844	7.29576	7.26078	7.32943	7.27658	7.22845	7.3124		7.23436	7.22252	7.18964	7.16635	7.2449	7.2085
F12	2161	7.21636	7.24068	7.23884	7.2428	7.20723	7.20571	7.25254	7.18814	7.18268	7.21616	7.22186	7.28868	7.21155	7.21017	7.26106	7.21222	7.19586	7.21401	7.22223	7.17367		7.22394	7.2768	7.34132	7.26227	7.32875	7.21885	7.28639	7.48921	7.24902	7.21178	7.48823	7.3686	7.24883	7.40724	7.2845	7.3255	7.24853	7.29186	7.23202	7.35408		7.19537	7.24842	7.21701	7.24236	7.26818	7.22871
F13A1	2162	9.54287	9.05586	8.2921	9.31073	7.22723	7.6168	9.81276	9.36347	7.56303	8.20629	8.11265	8.22215	9.99546	8.83339	7.5795	7.47174	8.06325	8.84317	7.41703	7.27793		7.14244	7.16598	7.16156	7.16717	7.13106	7.11843	7.20868	7.21479	7.15425	7.14241	7.21565	7.23631	9.68945	7.1256	7.1697	7.13515	7.1855	7.244	7.13887	7.15463		7.18521	7.19252	7.1226	7.35745	7.1484	7.14367
FAAH	2166	7.37719	7.4148	7.52052	7.36828	7.25981	7.29435	7.30366	7.36801	7.29395	7.3951	7.31691	7.67122	7.39954	7.63104	7.29474	7.28642	7.41622	7.50125	7.32811	7.23908		7.47297	7.32623	7.40115	7.4167	7.33091	7.27747	7.34025	7.41797	7.4333	7.40278	7.36996	7.76233	7.35428	7.59053	7.25858	7.3612	7.48126	7.48525	7.2601	7.3221		7.2269	7.17401	7.21597	7.13644	7.15529	7.17182
FABP4	2167	7.24032	7.26855	7.28011	7.32774	7.15389	7.20626	7.25851	8.64433	7.23322	7.93532	7.23097	7.1909	7.3609	7.20701	7.25074	7.24641	7.82358	7.2189	7.2435	7.25691		7.1846	7.17767	7.14854	7.27566	7.16928	7.20042	7.20744	7.22604	7.17619	7.22121	7.16572	7.24848	7.50748	7.24712	7.20423	7.22516	7.17652	7.21277	7.18328	7.17719		7.14844	7.20317	7.18248	7.15298	7.21454	7.16075
FABP5	2171	7.31306	7.298	7.30976	7.36399	7.31488	7.50649	7.34618	7.38302	7.17745	7.3358	7.2798	7.31974	7.80732	7.51687	7.32564	7.322	7.4008	7.34634	7.2435	7.41138		7.18652	7.14887	7.2155	7.25799	7.25077	7.31898	7.24778	7.37401	7.19871	7.20927	7.1814	7.25711	8.09799	7.44186	7.2378	7.24058	7.28389	7.22662	7.15102	7.33192		7.24037	7.19588	7.20906	7.17494	7.29724	7.38246
FABP7	2173	7.26815	7.16139	7.17221	7.16844	7.20235	7.25146	7.21384	7.24411	7.21695	7.16101	7.20738	7.13815	7.13558	7.20504	7.2188	7.23615	7.23434	7.20426	7.14173	7.24197		7.17049	7.13513	7.19665	7.15321	7.21158	7.29942	7.22272	7.23258	7.24064	7.15492	7.194	7.1907	7.22402	7.20826	7.21088	7.20476	7.19346	7.19532	7.22265	7.23329		7.19168	7.18459	7.14905	7.40524	7.28976	7.24012
FANCA	2175	7.26621	7.19692	7.21278	7.18164	7.23113	7.24133	7.20379	7.24067	7.20871	7.21182	7.22716	7.19957	7.22887	7.19565	7.18379	7.18834	7.22282	7.22049	7.29843	7.25318		7.20421	7.23155	7.24459	7.23881	7.24189	7.23316	7.18933	7.21287	7.21791	7.24417	7.2267	7.21052	7.23519	7.19281	7.20599	7.22352	7.24205	7.19315	7.20886	7.16229		7.20931	7.2014	7.21623	7.23104	7.27794	7.16909
FANCD2	2177	7.60258	7.68176	7.60121	7.61839	7.84242	7.70348	7.83411	8.15893	7.61995	7.61563	7.79484	7.87236	7.59138	7.57029	7.48795	7.66088	7.55528	7.58683	7.64722	7.61253		7.27248	7.50203	7.35142	7.28591	7.69624	7.70032	7.61594	7.59988	7.37824	7.39518	7.49523	7.6055	7.58363	7.54205	7.39192	7.47275	7.26405	7.46197	7.44323	7.39827		7.48256	7.43685	7.49055	7.40405	7.82033	7.90597
FANCE	2178	7.75636	7.65434	7.65764	7.61175	7.594	7.64756	7.59686	7.72986	7.6649	7.62231	7.62957	7.4971	7.56309	7.57146	7.75452	7.50921	7.70751	7.60184	7.70147	7.67871		7.87091	7.75288	7.67053	7.65561	7.73338	7.59861	7.69181	7.80952	7.73138	7.65023	7.70326	7.49735	7.5588	7.62085	7.55311	7.55392	7.65408	7.60004	7.65062	7.6374		7.71493	7.58121	7.6567	7.6846	7.56938	7.53023
ACSL1	2180	8.05706	7.9219	7.91151	8.37914	8.79747	8.57268	8.78899	8.85746	9.17834	8.2737	8.973	8.34673	8.44484	8.30339	8.68468	9.59232	8.05578	8.04375	9.0668	9.77482		10.1708	10.0685	10.0874	10.1891	9.88281	10.3763	10.4378	9.92644	9.66705	9.57079	9.97631	9.49379	8.48863	10.185	10.5297	10.1672	10.2283	10.1653	10.7258	10.7361		10.2085	10.8071	10.3831	10.6252	9.74124	9.76805
ACSL3	2181	7.58422	7.46507	7.41683	7.42688	7.55865	7.68198	7.67646	7.46808	7.7384	7.41683	7.60434	7.58483	7.47617	7.38736	7.74176	7.67387	7.47613	7.4036	7.56796	7.65948		7.60146	7.59576	7.52397	7.5164	7.5344	7.56726	7.64169	7.57704	7.45198	7.45414	7.54333	7.56517	7.35647	7.44945	7.62741	7.54903	7.48209	7.46514	7.52401	7.54013		7.91069	7.83488	7.68176	7.80341	7.63786	7.78144
ACSL4	2182	8.53366	8.27101	8.39489	8.49186	8.57515	8.66388	8.68775	8.61405	8.48	8.14156	8.63907	8.21078	8.12473	8.26993	8.73939	8.70911	8.45722	8.48935	8.89571	8.7414		8.31883	8.36111	8.3629	8.23049	8.59119	8.48584	8.51823	8.34194	8.20508	7.97031	8.37413	8.15216	8.1008	8.23195	8.50619	8.5137	8.30047	8.26859	8.69754	8.55566		8.89038	8.94665	8.93292	9.15305	9.16681	9.22795
FAH	2184	7.90943	8.02382	7.91359	7.85545	7.64672	7.90697	7.95044	7.6006	7.48781	8.05088	7.64713	8.84296	8.76322	8.92973	7.83276	7.75194	7.70053	7.95211	7.66102	7.84265		7.82561	7.92956	8.02947	7.83603	8.15041	7.90147	8.07637	8.18826	7.80834	7.92473	7.64343	9.06364	8.89095	8.83954	8.22877	7.85356	7.96736	7.92879	7.75569	7.99277		7.71831	7.63126	7.82804	7.5545	8.69162	7.79925
PTK2B	2185	7.61879	7.65069	7.727	7.65543	7.6343	7.51197	7.80568	7.86829	7.73102	7.86422	7.79719	7.58384	7.62416	7.69393	7.91685	7.71671	7.68093	7.80742	7.78225	7.74968		7.7528	7.66948	7.71021	7.84339	7.66462	7.71217	8.00194	7.95512	8.04482	7.93263	7.91562	7.64694	7.64277	7.85789	8.13204	7.94823	7.84151	7.84671	7.8955	7.98632		7.69796	7.73202	7.70352	7.86952	7.76099	7.77622
BPTF	2186	7.27853	7.27987	7.3029	7.38822	7.27905	7.28493	7.2805	7.36658	7.31572	7.28989	7.2577	7.33545	7.31203	7.34488	7.25424	7.30782	7.28574	7.36494	7.30483	7.25966		7.2973	7.28062	7.27233	7.27566	7.36767	7.3184	7.27511	7.33359	7.3157	7.28956	7.28526	7.27636	7.28932	7.30022	7.21088	7.28639	7.28957	7.3078	7.28717	7.27986		7.24684	7.27499	7.23995	7.24887	7.345	7.31988
FANCG	2189	7.46197	7.46397	7.43378	7.33896	7.43199	7.46054	7.4613	7.48025	7.51169	7.49039	7.49097	7.48378	7.52797	7.56579	7.44326	7.38093	7.49441	7.43485	7.38403	7.40531		7.36146	7.43517	7.36159	7.36658	7.33474	7.39525	7.3698	7.48997	7.36806	7.41478	7.41204	7.44237	7.51868	7.44284	7.36369	7.39675	7.43462	7.41875	7.32611	7.35723		7.37056	7.34897	7.42324	7.34302	7.38772	7.27252
FBLN1	2192	7.21218	7.20051	7.19935	7.14817	7.2186	7.19174	7.21773	7.21677	7.20108	7.1816	7.19738	7.25368	7.21356	7.18906	7.18038	7.17591	7.19677	7.24796	7.23863	7.201		7.31825	7.16598	7.14154	7.20275	7.19858	7.20042	7.19984	7.19051	7.21032	7.1886	7.21904	7.25245	7.20516	7.15619	7.19666	7.21276	7.23659	7.24126	7.26243	7.17001		7.20147	7.28348	7.15085	7.23904	7.21304	7.21436
FARSA	2193	7.7366	7.83862	7.88058	7.82131	7.78953	7.92902	7.76594	7.77142	8.0721	7.9562	7.77922	7.91565	7.88561	8.0044	8.27739	7.86943	7.93505	7.98099	8.00663	8.09769		7.80739	7.77859	7.84061	7.87598	7.83958	7.86261	7.85331	7.88398	7.96894	7.90976	7.91272	8.02481	7.91804	7.97101	8.29489	7.95771	8.05248	7.97434	7.94442	8.17244		7.67686	7.50298	7.67264	7.51141	7.63002	7.75261
FASN	2194	8.64285	8.85986	8.95213	9.0117	8.84113	9.21487	8.41458	8.06542	9.55359	8.60631	8.64382	8.55749	8.36412	9.30826	9.19372	9.10595	8.96496	8.55095	8.95195	9.04499		9.15376	9.26224	9.15209	9.36784	8.70697	8.43877	8.83954	8.61576	8.61317	8.98066	8.8811	8.46893	8.42793	9.05935	8.78962	8.67078	9.24948	8.8033	8.52127	8.44018		8.66909	7.97332	8.20296	8.34915	7.96069	8.54003
FAT2	2196	7.1967	7.17004	7.15867	7.1559	7.17276	7.17311	7.19425	7.15012	7.16829	7.22958	7.16283	7.17139	7.19497	7.17931	7.13719	7.15526	7.2199	7.19292	7.1501	7.16598		7.16451	7.14097	7.13743	7.16472	7.09084	7.19622	7.15842	7.15611	7.19195	7.19576	7.14867	7.17625	7.17155	7.11811	7.16156	7.29418	7.14196	7.1407	7.14105	7.15783		7.12821	7.20491	7.17241	7.14184	7.18203	7.17115
FAU	2197	12.3814	12.4733	12.5209	12.4862	12.3814	12.3748	12.3814	12.2354	12.3345	12.5016	12.2925	12.3957	12.248	12.3543	12.5491	12.4067	12.5052	12.5132	12.1796	12.2582		12.6157	12.5253	12.5781	12.537	12.5821	12.5052	12.5132	12.4862	12.6593	12.8523	12.6079	12.5132	12.2925	12.6511	12.6029	12.4145	12.6511	12.6789	12.3878	12.3748		12.0736	11.7788	11.9436	11.7157	11.961	12.1796
FBLN2	2199	7.18953	7.30116	7.15709	7.15041	7.20672	7.2334	7.15767	7.20106	7.20911	7.22868	7.20535	7.19456	7.23825	7.21752	7.20783	7.20846	7.23955	7.24012	7.22479	7.24586		7.16558	7.23543	7.19386	7.23548	7.1543	7.18941	7.21369	7.19651	7.20535	7.16051	7.20292	7.20978	7.18697	7.20562	7.1774	7.22516	7.16967	7.23658	7.17186	7.19238		7.22389	7.32302	7.18981	7.20959	7.2115	7.24077
FBP1	2203	9.8756	9.44705	9.81812	9.52338	9.16743	7.68495	7.89616	8.19782	9.27025	10.3699	7.76887	8.94285	9.6788	10.1098	10.825	9.09536	10.7792	9.62804	9.09922	10.2709		13.899	13.6655	13.899	13.9251	13.1601	12.8053	13.2406	13.6382	13.7687	14.0299	13.4183	12.6199	9.7528	13.7973	13.7687	13.5924	14.0456	13.8305	13.4612	13.4917		9.0138	7.42146	10.5373	7.74468	8.55064	7.34047
FCAR	2204	7.93166	7.84067	8.65285	8.19224	7.76083	7.73848	7.56945	8.15733	7.72174	7.64164	7.49657	7.32903	7.2913	7.33519	8.24684	7.92596	7.83006	7.88107	8.04652	7.87353		8.05972	8.32139	8.52751	8.47665	8.8634	8.35149	8.50353	8.04553	8.06447	7.78266	7.93316	7.47412	7.28317	7.49599	8.78534	8.41311	7.78652	7.95478	8.81228	8.44278		9.64563	9.91887	9.83725	9.07533	9.26059	8.80573
MS4A2	2206	7.17565	7.20906	7.23884	7.16765	7.22085	7.17124	7.12711	7.20037	7.17745	7.18962	7.20738	7.16515	7.16654	7.18246	7.19989	7.21141	7.19069	7.1838	7.19677	7.17478		7.28382	7.1855	7.19292	7.15967	7.20279	7.20166	7.18564	7.18839	7.16342	7.21779	7.208	7.18395	7.17733	7.16539	7.20917	7.14554	7.18771	7.15059	7.20006	7.17821		7.18222	7.23564	7.22118	7.1609	7.16711	7.21436
FCER1G	2207	12.7066	12.8242	12.735	12.8424	13.4917	13.041	13.4744	13.1376	13.2286	13.2467	13.6655	13.2997	13.3556	13.1776	13.8751	13.7474	12.9347	12.9713	13.7793	13.6575		12.3814	12.3585	12.3315	12.6272	13.0255	12.8003	13.2003	12.4305	12.7667	12.6321	12.9863	13.0255	13.4832	12.858	13.7973	13.5671	12.4938	12.4108	13.6174	13.4384		13.7687	13.8751	13.7687	13.8652	13.8535	13.8305
FCER2	2208	7.21455	7.23579	7.17051	7.11995	7.24169	7.28313	7.20308	7.3845	7.17109	7.23583	7.40439	7.20884	7.2163	7.28604	8.15125	7.49182	7.2629	7.35626	8.52733	7.65087		7.16099	7.11299	7.09066	7.12244	7.16406	7.22048	7.17064	7.13621	7.15425	7.12034	7.24125	7.11536	7.20044	7.10562	7.36169	7.1938	7.16745	7.13571	7.45392	7.26293		8.56319	7.93249	8.48863	7.41583	7.28024	7.27558
FCGR1A	2209	7.27491	7.20051	7.2474	7.31552	7.23257	7.22886	7.32881	7.22935	7.26446	7.31852	7.32435	7.27965	7.28128	7.19763	7.31921	7.33551	7.28213	7.26653	7.36194	7.43838		7.22394	7.26522	7.20715	7.26025	7.21892	7.23578	7.24115	7.21286	7.20618	7.25098	7.27533	7.20674	7.28999	7.20398	7.20127	7.25691	7.21137	7.25574	7.27846	7.23329		7.27072	7.48809	7.30489	7.69344	7.37078	7.5091
FCGR2A	2212	8.64284	8.9235	8.79143	9.12769	8.81557	8.46451	9.07081	9.11457	8.65127	8.80711	8.82134	8.52939	8.708	8.52384	8.73954	9.08156	8.69034	8.53904	8.77133	8.49786		7.9815	8.34233	8.10024	8.18231	8.32217	7.9283	8.55583	8.07249	8.54659	8.24867	8.4045	8.19797	8.62638	8.06216	8.43641	8.95471	8.26425	8.14332	8.94532	8.43323		9.64452	10.3205	9.61651	9.6162	9.72173	9.30835
FCGR3B	2215	7.4251	7.38162	7.36953	7.3856	7.40726	7.51462	7.34621	7.33776	7.42377	7.40399	7.44823	7.39939	7.40655	7.4041	7.44115	7.45856	7.50432	7.40025	7.36858	7.3913		7.4083	7.40705	7.3376	7.34158	7.39771	7.39258	7.35395	7.36105	7.39265	7.41414	7.43968	7.39866	7.42625	7.36521	7.48728	7.41361	7.49113	7.43703	7.467	7.42864		7.37623	7.47152	7.43867	7.47263	7.46339	7.5148
FCGRT	2217	11.6063	11.7256	11.9946	11.7986	11.3841	10.7833	11.5513	11.5599	10.4823	12.5287	11.3965	11.4586	12.3705	12.3096	11.1484	11.4806	12.1857	11.981	11.6925	11.0036		11.4266	11.3765	11.5804	11.1712	11.5692	10.8744	11.4164	11.3733	11.166	11.8412	11.711	11.4562	12.348	12.0862	11.3482	11.5015	11.5822	11.6675	11.7502	11.0488		10.1448	10.4203	11.0359	10.6404	11.1979	10.097
FCN1	2219	13.6575	13.4037	13.628	13.7881	13.2534	13.3909	13.4311	13.628	12.6833	12.8284	13.3483	11.7765	13.4684	13.952	10.7763	12.537	13.8305	13.4832	12.8952	12.1045		12.6968	12.2548	12.4534	12.5855	12.3129	12.8952	12.6882	12.5898	12.3511	11.1203	12.9765	11.5622	13.273	13.2534	10.0643	11.7475	12.3543	12.2282	12.4179	11.3002		8.73645	7.30706	8.77376	7.66479	8.21617	7.76271
FDX1	2230	7.48415	7.45846	7.39589	7.40861	7.43595	7.56122	7.40447	7.42936	7.49705	7.61915	7.45294	7.66479	7.47711	7.4312	7.67507	7.45356	7.4105	7.42444	7.40092	7.50577		7.66963	7.48761	7.42883	7.38517	7.41007	7.58635	7.46684	7.44396	7.49126	7.77499	7.41438	7.69797	7.49097	7.36795	7.63353	7.49201	7.42363	7.37211	7.32973	7.53906		7.65591	7.418	7.57912	7.43005	7.48382	7.54732
FECH	2235	7.35564	7.54421	7.40299	7.40465	7.52564	7.36976	7.69167	7.35976	7.4112	7.47947	7.41405	7.74294	7.49089	7.53588	7.37938	7.56516	7.27714	7.44334	7.36897	7.38431		7.31967	7.38689	7.34999	7.28386	7.38075	7.30969	7.38535	7.36933	7.31439	7.35746	7.30794	7.61242	7.46642	7.41757	7.25827	7.32814	7.25296	7.36003	7.27846	7.31583		7.29084	7.25433	7.24398	7.30788	7.31736	7.26482
FEN1	2237	8.00932	8.01679	8.08538	8.10946	7.99971	8.10919	7.99823	7.98855	8.02479	8.0204	8.02826	8.18357	8.12562	8.12982	8.22393	8.07677	8.04588	8.09819	8.05995	8.03717		7.92778	7.86543	7.91026	7.90596	7.96813	8.0534	7.90531	7.87482	7.90662	7.94168	7.86025	8.04567	8.03308	7.98129	8.08957	7.99233	7.9076	7.88566	7.89959	7.99856		7.98184	7.83083	7.91651	7.92757	7.9789	7.99468
GPC4	2239	7.21336	7.18713	7.1635	7.19075	7.27618	7.15038	7.15007	7.22814	7.18268	7.30503	7.14864	7.1064	7.1788	7.21637	7.25792	7.16935	7.31517	7.27816	7.15251	7.15303		7.45585	7.31495	7.22513	7.45231	7.36821	7.61102	7.24895	7.67669	7.24374	7.7006	7.25454	7.14956	7.21862	7.49673	7.26307	7.32331	7.68072	7.4494	7.22512	7.33809		7.15777	7.14214	7.16341	7.13326	7.26426	7.52576
FER	2241	7.46851	7.44113	7.49429	7.42005	7.48575	7.48671	7.45028	7.44993	7.50327	7.48135	7.44348	7.5471	7.46148	7.38736	7.44839	7.50875	7.44916	7.39561	7.50133	7.40685		7.41001	7.31007	7.36398	7.37138	7.3926	7.42221	7.37545	7.38901	7.40514	7.38609	7.40543	7.43166	7.41023	7.37081	7.37293	7.38803	7.34544	7.39805	7.34628	7.3462		7.55031	7.56037	7.48629	7.60717	7.46109	7.47665
FGA	2243	7.27362	7.2059	7.17981	7.16683	7.21096	7.16222	7.19051	7.18741	7.19529	7.20146	7.21361	7.23583	7.23825	7.28698	7.24624	7.26091	7.25404	7.2758	7.21466	7.2656		7.20646	7.15606	7.22116	7.1956	7.17219	7.27403	7.19347	7.19051	7.18929	7.23269	7.2072	7.23058	7.2472	7.26183	7.21632	7.20129	7.19801	7.21834	7.23672	7.16089		7.24126	7.25236	7.24115	7.18404	7.21531	7.18203
FGB	2244	7.22392	7.19574	7.21375	7.26426	7.22888	7.24123	7.19191	7.21677	7.18771	7.18767	7.17056	7.2738	7.18592	7.21127	7.22284	7.21779	7.21086	7.21298	7.15251	7.1769		7.21107	7.25425	7.22116	7.17656	7.2379	7.18319	7.14485	7.23186	7.24132	7.18594	7.24339	7.24917	7.20789	7.23494	7.2032	7.20476	7.19801	7.22366	7.26123	7.19444		7.16132	7.19673	7.27772	7.19012	7.18764	7.18693
FGF6	2251	7.23671	7.2235	7.12323	7.24779	7.17616	7.19354	7.20978	7.21215	7.21929	7.29063	7.15354	7.20277	7.22313	7.20599	7.15412	7.28163	7.23434	7.21788	7.16433	7.15948		7.27387	7.26959	7.20424	7.18341	7.2648	7.22774	7.26354	7.26792	7.2151	7.11065	7.23915	7.09046	7.14419	7.15802	7.2081	7.18452	7.19236	7.23165	7.24289	7.18826		7.20608	7.17401	7.2138	7.17659	7.24006	7.20469
FGF12	2257	7.18831	7.18713	7.2827	7.22791	7.22128	7.18442	7.16961	7.10839	7.18609	7.19669	7.18137	7.19456	7.16257	7.1477	7.21957	7.14482	7.15986	7.15948	7.23735	7.16916		7.13404	7.17341	7.23644	7.20371	7.16795	7.18319	7.16067	7.22278	7.18578	7.17421	7.20292	7.19248	7.16078	7.2404	7.23135	7.17188	7.16514	7.15719	7.20498	7.13834		7.30205	7.18992	7.19472	7.18756	7.16291	7.1897
FGFR3	2261	7.27419	7.17628	7.25682	7.23876	7.31428	7.32767	7.33639	7.25448	7.28862	7.21335	7.2571	7.24195	7.28128	7.20701	7.30149	7.31433	7.27262	7.26408	7.21209	7.26387		7.27316	7.36125	7.33675	7.29577	7.41679	7.23355	7.35881	7.24837	7.27314	7.24455	7.30186	7.22771	7.30665	7.20305	7.19666	7.24141	7.27135	7.28789	7.17982	7.21636		7.29889	7.19958	7.18521	7.24236	7.29657	7.22943
FGR	2268	10.0874	10.4013	10.1475	10.4096	9.74316	9.56553	9.6971	9.60927	10.2945	10.5208	10.3446	10.2699	10.4425	10.3233	10.0878	10.3643	10.4378	10.3066	10.5962	10.7468		10.8869	10.535	10.7679	10.6835	9.53733	9.79721	10.1537	10.1708	10.4812	11.2309	10.6365	10.7168	10.8098	11.0488	9.79328	10.2254	11.0538	10.7346	10.4267	10.4389		10.6325	10.9793	10.9493	11.0745	10.0299	10.266
FH	2271	8.91171	8.80815	8.65033	8.55868	8.91306	8.93792	8.94001	8.8049	8.61628	8.62906	8.68534	8.98282	8.6175	8.66184	8.95213	8.63397	9.13304	8.88593	8.77357	9.11217		9.30929	9.28558	9.18112	9.27573	9.08592	9.37075	9.26331	9.53646	8.71136	9.0775	8.91075	8.97171	8.7734	9.31838	8.91912	8.85485	9.45128	9.27682	8.73683	9.23684		8.74496	8.50762	8.74751	8.43518	8.65603	8.6733
FHL1	2273	7.14728	7.26436	7.16499	7.24779	7.17679	7.24507	7.19094	7.19346	7.20911	7.21129	7.21493	7.21899	7.2028	7.20504	7.23083	7.20116	7.19992	7.26048	7.24853	7.21458		7.15781	7.28924	7.23936	7.27361	7.2059	7.23089	7.18635	7.19845	7.23985	7.19127	7.21904	7.17711	7.24287	7.38683	7.1412	7.19473	7.25595	7.25851	7.17637	7.17914		7.17765	7.24842	7.24545	7.19098	7.21083	7.14766
FHL3	2275	9.09108	8.80218	8.71064	8.9746	8.30487	8.07189	8.23716	8.81748	8.95155	9.15542	8.58108	7.89079	8.62224	8.84592	9.37304	9.14935	9.22663	8.75298	8.73073	9.12221		8.30223	8.20864	8.15581	8.36526	7.88269	7.62153	7.69754	8.45096	8.23086	8.47957	8.22798	7.73278	8.58051	8.38057	8.28474	8.58035	8.14581	8.11407	8.07343	8.1438		8.69865	8.4123	8.60764	8.61628	7.94911	7.80601
FKBP1A	2280	9.27163	9.12963	9.56719	9.5753	9.46906	9.47207	9.30297	8.86893	9.58233	8.81968	8.8155	9.08389	8.70235	8.84747	9.96045	9.19321	8.97984	9.56882	9.64734	8.92381		9.45606	9.60655	9.72209	9.79789	9.37407	9.49843	9.26437	9.08122	9.51351	9.24974	8.95994	9.03611	8.75317	9.04759	9.63687	9.21119	9.21219	9.96177	9.45698	8.76594		9.51662	9.5172	9.67153	9.6538	9.54523	9.45512
FKBP1B	2281	7.26283	7.23991	7.33937	7.27581	7.31535	7.3	7.32116	7.30327	7.28131	7.24304	7.27622	7.1344	7.29201	7.39827	7.32515	7.28695	7.298	7.24887	7.3154	7.28848		7.2525	7.19439	7.32764	7.30168	7.30995	7.27747	7.2629	7.25911	7.27186	7.22612	7.29192	7.28962	7.32339	7.33817	7.23326	7.24141	7.23335	7.26609	7.29674	7.32399		7.18145	7.20491	7.24227	7.23125	7.35939	7.26819
FKBP2	2286	7.31037	7.4187	7.36644	7.47683	7.44199	7.3014	7.37928	7.3701	7.38846	7.4246	7.3306	7.35784	7.31779	7.33288	7.64468	7.45781	7.44916	7.40865	7.45546	7.4202		7.47906	7.48707	7.46676	7.41176	7.4173	7.34946	7.43851	7.40013	7.39617	7.50833	7.42045	7.38928	7.28127	7.37158	7.62996	7.53848	7.49237	7.54281	7.5177	7.52576		7.43485	7.34456	7.32833	7.3951	7.37362	7.31455
FKBP3	2287	7.72707	7.6644	7.69805	7.7462	7.79873	7.78237	7.86137	7.79052	7.64321	7.67697	7.73395	7.7087	7.83499	7.7207	7.85166	7.7276	7.95313	7.79576	7.70715	7.88926		7.76785	7.68822	7.79243	7.80654	7.71199	7.87691	7.83144	7.91495	7.59602	7.68189	7.72424	7.62874	7.83724	7.79818	7.7414	7.7262	7.88158	7.75535	7.67884	7.8666		7.73464	7.62792	7.77042	7.71017	7.76898	7.88173
FKBP4	2288	8.12649	8.15065	8.25178	8.10218	7.92134	7.95507	7.85494	7.81467	8.10165	7.84206	7.90664	7.9051	7.79415	8.02595	8.63124	8.05961	7.95761	7.82754	8.3494	8.17823		8.25873	8.25138	8.40445	8.30339	7.96598	8.20498	8.08394	8.06932	8.26388	7.97293	8.1122	7.98419	7.88667	8.07775	8.67912	8.29076	8.14245	7.97478	8.28577	8.37784		9.03471	8.79785	9.00077	8.69999	8.49027	8.53684
FKBP5	2289	10.0435	9.94368	9.65598	9.7417	10.4027	10.2301	10.0799	9.78644	10.825	9.64851	10.3931	10.2709	9.39405	9.67307	10.378	10.6296	9.512	9.70289	10.3573	10.2798		9.04988	8.95177	8.72771	8.94455	9.43409	9.48289	8.93812	8.90119	9.40492	9.0948	9.579	9.43048	9.42582	8.97558	8.90252	9.2692	8.68623	8.82896	8.99109	8.84747		10.5196	10.2926	10.2461	10.5935	9.83455	9.96839
FOXC1	2296	7.35422	7.3741	7.35658	7.34982	7.35566	7.37987	7.37973	7.34794	7.34365	7.41056	7.46492	7.28232	7.3859	7.2955	7.25288	7.30782	7.28426	7.33604	7.2498	7.31134		7.29591	7.23243	7.29378	7.29098	7.3791	7.37604	7.3049	7.24713	7.32304	7.25312	7.37565	7.23125	7.33979	7.23258	7.28962	7.34582	7.23116	7.25851	7.29054	7.34901		7.2919	7.33262	7.32344	7.38158	7.48382	7.40153
FOXE3	2301	7.23134	7.21696	7.22252	7.26914	7.22562	7.29072	7.21696	7.24832	7.18007	7.13111	7.21989	7.23054	7.1695	7.20504	7.17064	7.20286	7.18431	7.18269	7.24106	7.14315		7.20917	7.20613	7.26666	7.23737	7.24516	7.17843	7.26479	7.20402	7.21117	7.18951	7.22543	7.23265	7.14996	7.22732	7.2342	7.24901	7.16862	7.23236	7.25427	7.20378		7.36747	7.24069	7.30234	7.1676	7.28508	7.27693
FOXC2	2303	7.22592	7.2559	7.22158	7.1776	7.24107	7.23058	7.26491	7.2845	7.24426	7.24126	7.27849	7.16604	7.252	7.17178	7.23	7.26025	7.21696	7.28932	7.19798	7.2606		7.2585	7.2144	7.24718	7.24661	7.23073	7.2251	7.26663	7.26628	7.19109	7.25098	7.29462	7.19566	7.19766	7.24642	7.19933	7.26222	7.22685	7.30069	7.2239	7.22526		7.13852	7.18028	7.16177	7.1676	7.23134	7.2092
FOXD2	2306	7.23966	7.24799	7.26108	7.28011	7.23053	7.25413	7.21894	7.26414	7.36064	7.2306	7.267	7.22386	7.26336	7.26937	7.26035	7.22928	7.28213	7.26323	7.2159	7.22072		7.2605	7.2199	7.17384	7.33332	7.26102	7.30972	7.26162	7.20623	7.27252	7.26358	7.26416	7.24917	7.24374	7.29685	7.22015	7.25546	7.20694	7.18754	7.29401	7.26293		7.24126	7.27316	7.24893	7.21923	7.22258	7.28648
FOXO1	2308	7.72028	7.63929	7.59931	7.81607	7.72698	7.6988	7.75993	7.92485	7.56951	7.59512	7.71521	7.77358	7.7619	7.57933	7.36639	7.46021	7.58971	7.52717	7.48565	7.45493		7.56386	7.5115	7.52556	7.67908	7.69528	7.56843	7.62812	7.62131	7.73809	7.47532	7.70269	7.61492	7.83723	7.5338	7.45036	7.49989	7.48427	7.42499	7.5627	7.46512		7.47136	7.51041	7.41425	7.48295	7.65816	7.8052
FOXO3	2309	8.39917	8.37102	8.64539	8.62298	9.09585	8.90165	8.70887	8.75086	8.92813	8.49181	8.71585	8.76617	8.24307	8.15439	8.07528	8.9338	8.18836	8.22863	8.80426	8.479		9.52245	9.60185	9.45275	9.70395	9.81812	9.7689	9.70289	9.36846	9.48221	9.10261	9.70357	9.33856	8.18562	8.69883	9.21243	9.68664	9.06457	9.17117	9.60185	9.26639		8.64055	9.19786	8.86686	9.10132	9.34801	9.4252
FLII	2314	8.4573	8.51908	8.52062	8.60881	8.37375	8.31662	8.32152	8.44662	8.53891	8.81402	8.54695	8.55155	8.66328	8.68017	8.72847	8.63105	8.63885	8.69814	8.72677	8.57094		8.56232	8.34287	8.38294	8.47269	8.3189	8.33818	8.4143	8.33556	8.60781	8.72302	8.57593	8.61859	8.69272	8.52094	8.70921	8.56288	8.59718	8.73302	8.55279	8.55064		8.51583	8.45199	8.49056	8.54995	8.4804	8.32575
FLOT2	2319	10.6282	10.4705	10.7906	10.583	10.184	9.47386	10.2792	10.6863	10.0803	10.5929	9.95489	10.0051	10.1338	10.5842	10.7141	10.4084	10.4995	10.3265	10.9076	10.5031		10.547	10.5646	10.6726	10.4639	10.5593	9.72611	10.3863	10.6891	10.4414	10.5042	10.4663	9.84918	10.1974	10.7062	10.0676	10.0865	10.2557	10.0758	10.4677	10.0742		11.2219	11.5344	11.4361	11.6421	11.9075	11.5263
FLT3	2322	7.27169	7.39556	7.25381	7.29358	7.18331	7.21036	7.17456	7.15889	7.17916	7.16522	7.20601	7.14751	7.22847	7.25691	7.19707	7.17032	7.21893	7.30387	7.13491	7.19791		7.11933	7.23243	7.1357	7.13301	7.184	7.18437	7.16067	7.19392	7.14879	7.20309	7.16392	7.12789	7.23535	7.17561	7.17152	7.22372	7.16069	7.24325	7.15102	7.19541		7.15705	7.21921	7.1609	7.22401	7.22928	7.2659
FLT3LG	2323	7.22592	7.17628	7.14328	7.25168	7.28904	7.32053	7.24888	7.28062	7.44886	7.29834	7.39465	7.33929	7.27412	7.35041	7.31844	7.33045	7.28574	7.2322	7.24475	7.28989		7.2891	7.1638	7.20816	7.18341	7.28413	7.36124	7.21298	7.30293	7.35347	7.3122	7.36566	7.33647	7.28804	7.27731	7.34609	7.27304	7.29473	7.25428	7.19636	7.3206		7.24599	7.20688	7.15504	7.20574	7.20929	7.23948
FMO4	2329	7.37458	7.35273	7.3997	7.38822	7.46179	7.56517	7.50679	7.51109	7.42635	7.42892	7.49714	7.68072	7.65389	7.50405	7.4856	7.58333	7.41773	7.44134	7.45629	7.44421		7.36806	7.49215	7.38112	7.4179	7.47759	7.71268	7.46645	7.4731	7.39486	7.37741	7.50336	7.88814	7.60392	7.68526	7.43561	7.55049	7.45048	7.49313	7.54162	7.55814		7.37296	7.57595	7.32961	7.5534	7.48152	7.6359
FMO5	2330	7.3604	7.31762	7.28011	7.31768	7.32753	7.22672	7.29187	7.28639	7.28996	7.42279	7.30296	7.2973	7.33094	7.35967	7.22686	7.22248	7.43935	7.32006	7.19565	7.20516		7.42824	7.53243	7.37941	7.38148	7.59147	7.39019	7.4524	7.35805	7.48025	7.48147	7.54768	7.37011	7.38954	7.51847	7.24754	7.28573	7.45385	7.43771	7.351	7.22251		7.18813	7.3723	7.17872	7.18237	7.4318	7.42063
FMOD	2331	7.16726	7.18635	7.2368	7.166	7.19057	7.17373	7.18752	7.20715	7.14303	7.19852	7.24911	7.21151	7.1695	7.18351	7.20613	7.21296	7.17997	7.20719	7.19325	7.16276		7.17109	7.29195	7.23936	7.19736	7.19137	7.18145	7.19984	7.15912	7.17796	7.23515	7.19046	7.20128	7.18404	7.48906	7.19933	7.20917	7.17196	7.26903	7.21679	7.17513		7.2046	7.19871	7.23879	7.21047	7.20043	7.19612
FNTA	2339	8.58208	8.48023	8.34208	8.54779	8.12723	8.21203	8.21192	8.2156	8.07945	8.11556	8.25112	8.01669	8.22362	8.11547	8.28149	8.05111	8.1442	8.0918	7.7912	8.008		8.31734	8.60331	8.32722	8.28438	8.15125	8.23412	8.17371	8.19626	8.11947	8.43153	8.11976	8.08252	8.10128	7.85502	8.26351	8.09108	8.1266	8.32197	7.93325	7.9667		8.25727	8.07546	8.04743	8.13146	7.9789	8.03764
FNTB	2342	7.71952	7.72092	7.83099	7.68131	7.53102	7.7179	7.70638	7.64916	7.62823	7.66341	7.5327	7.8326	7.81081	7.87893	7.49254	7.5597	7.64779	7.68892	7.42692	7.42698		7.80212	7.79003	7.85606	7.69463	7.5823	7.64295	7.66905	7.69055	7.64828	7.67482	7.60457	7.90126	7.82493	7.91193	7.47012	7.59193	7.58233	7.73116	7.41562	7.38156		7.31284	7.3184	7.29387	7.32221	7.32367	7.31136
FOLR2	2350	7.44362	7.346	7.34837	7.29456	7.25592	7.24609	7.59032	7.30905	7.2256	7.31852	7.34338	7.67517	9.51899	8.9671	7.20429	7.3415	7.28426	7.43848	7.33568	7.25153		7.20394	7.20462	7.20424	7.16472	7.21094	7.17485	7.1672	7.23335	7.24064	7.22121	7.21032	7.40164	9.61475	7.65843	7.21452	7.14235	7.1823	7.24657	7.16018	7.16706		7.17991	7.23973	7.16892	7.20013	7.15784	7.1798
FOLR3	2352	7.83533	7.48937	7.91678	9.65638	7.51461	7.72802	8.4627	12.0862	7.46781	8.91217	7.75104	9.01187	11.3765	7.84023	7.7323	10.1418	8.25652	10.5533	7.87008	8.26007		8.2581	7.95657	8.02792	10.0778	7.83566	8.57676	9.57974	11.9267	7.79894	8.67912	8.33196	9.03861	11.1802	8.4674	7.36326	9.52781	8.31662	11.2309	7.37707	7.60687		7.44696	7.38124	7.4084	9.00932	7.54484	7.8748
FOS	2353	12.2988	12.4145	11.0225	12.0003	11.3918	12.1252	13.1376	12.8378	12.6679	12.3748	12.2685	11.4146	12.0663	12.2253	11.8708	11.961	12.5132	12.3511	13.1834	11.961		12.3129	12.3096	11.2377	12.5898	12.6415	12.4305	12.9713	12.3992	12.7617	12.2548	12.5052	11.2485	10.1518	11.1677	12.1695	12.3197	12.3445	11.937	13.212	11.6857		12.498	11.6019	12.2386	11.9838	12.8003	11.7581
FOSB	2354	8.65943	9.36873	9.29167	8.57422	10.7933	8.96349	10.096	8.79804	9.52209	8.85726	10.127	8.30506	8.27751	8.51502	10.6509	8.4113	8.57609	8.22168	10.4869	8.83448		9.11654	8.28511	9.4423	8.27056	11.2181	9.49004	9.33153	8.22023	9.49905	8.10855	9.64817	7.88615	7.44148	8.03798	10.1874	8.3596	8.75353	7.71626	10.3613	8.08888		10.1461	9.37468	11.227	9.19713	10.9938	8.92728
FOSL2	2355	7.4697	7.34881	7.52889	7.37671	7.5948	7.56744	7.49905	7.57996	7.55135	7.52404	7.58878	7.45282	7.42444	7.43208	7.57391	7.72821	7.43413	7.46846	7.53464	7.66107		7.82746	7.80122	7.77307	7.96104	8.02393	7.89491	8.1337	7.87649	8.04844	7.94962	8.13963	7.71465	7.48256	7.64633	8.35917	8.19418	7.88172	7.8339	8.4495	8.36739		7.86478	8.17823	7.99808	8.03686	7.91771	8.11976
FPGS	2356	7.22516	7.21136	7.19041	7.21011	7.24936	7.27712	7.2295	7.19818	7.29274	7.22593	7.25981	7.26421	7.2487	7.1901	7.23175	7.26025	7.20986	7.20816	7.28661	7.2914		7.21431	7.22516	7.223	7.19288	7.2207	7.27566	7.27031	7.26044	7.25447	7.20751	7.21734	7.28006	7.23708	7.22396	7.26591	7.24317	7.22685	7.22662	7.24967	7.25053		7.22468	7.21727	7.23759	7.33624	7.20702	7.24444
FPR1	2357	10.5196	9.32087	10.2031	10.6821	9.55359	10.1291	10.968	11.2761	11.9638	9.62663	10.6951	8.23875	7.36468	8.97077	12.7158	12.033	9.11217	9.23123	12.4305	11.9097		7.48565	7.48471	8.06942	7.75066	7.51081	7.29942	8.82958	7.75332	7.9455	7.43944	8.76982	7.38215	7.32751	8.34817	9.82352	8.69629	7.45774	7.49922	10.2021	9.48382		12.2582	12.1667	12.348	12.7307	11.7581	11.7475
FPR2	2358	7.40672	7.27548	7.30086	7.42254	7.899	7.92114	8.39616	8.36447	8.52811	7.31272	8.41363	7.27981	7.1499	7.2465	9.74411	9.44352	7.27517	7.32316	9.69186	9.43717		7.17666	7.19684	7.22836	7.27625	7.28286	7.22159	7.84578	7.31198	7.24392	7.15866	7.71524	7.17537	7.18613	7.27664	8.18729	7.7932	7.20854	7.21857	8.41027	8.02287		11.2159	11.3345	11.0363	11.4838	10.8475	10.5118
FPR3	2359	11.3594	11.6637	11.4266	11.6174	11.1608	11.2761	11.7203	11.5137	10.9401	11.5822	11.4284	11.2399	11.7203	11.6195	11.1053	11.1184	11.3783	11.8073	10.8488	10.8084		9.31174	9.70495	9.7071	9.72448	9.31562	10.0031	9.83882	9.83083	9.04615	9.99464	9.20465	10.075	11.5935	10.6669	8.6461	9.38308	9.55764	9.82045	8.21093	8.36666		9.84128	8.0883	10.118	9.37046	10.7749	9.96177
MTOR	2475	8.5316	8.75841	8.63612	8.58305	8.68553	8.66199	8.50555	8.83394	8.75335	8.61525	8.6122	8.87956	8.64055	8.77249	8.65197	8.52544	8.86649	8.73645	8.69629	8.69251		8.69847	8.57643	8.66423	8.57912	8.85055	8.57824	8.72352	8.73611	8.86032	8.76617	9.07157	9.05489	8.63509	8.70715	8.71476	8.69179	9.03081	8.79785	8.82007	8.6934		8.39517	8.11364	8.33951	8.37375	8.43849	8.33711
FRG1	2483	8.98654	9.05785	8.98005	9.13117	8.99515	9.07661	9.14469	8.97915	9.01372	9.0453	9.01245	9.03614	9.14751	9.11911	9.41225	9.05375	9.50744	9.10924	9.09322	9.26777		9.06494	9.01094	9.05002	9.20807	8.93837	9.1564	9.16408	9.08345	8.69771	9.09595	8.93138	8.76893	9.22957	9.11601	9.08852	9.036	9.45595	8.90347	9.00445	9.18558		9.08777	8.92121	9.2932	9.17725	9.00409	9.0617
FTH1	2495	10.9857	10.9603	10.7468	10.6805	12.0862	11.9019	11.41	11.9291	11.7629	11.5672	12.1221	11.9154	11.2252	10.8988	11.9946	12.0832	11.2362	11.0395	12.2416	12.3129		10.7346	10.8023	10.5446	10.7156	11.6925	11.6107	11.2399	10.7014	10.8593	11.1484	11.4059	11.4205	11.2705	10.5104	11.7815	11.4933	10.7115	10.643	11.9692	11.7279		12.2988	12.6321	12.2754	12.557	12.8198	12.7158
FTH1P3	2498	10.2254	9.82532	10.2568	10.4049	11.8137	11.4562	11.3981	11.7179	10.9214	11.2147	11.6834	11.354	11.0081	10.8347	11.3031	11.681	11.0137	10.4159	11.6063	11.681		9.55226	9.44387	10.0407	10.187	11.194	11.1395	11.0021	10.4262	9.86182	10.579	10.8428	11.0259	11.5015	10.0602	11.1979	10.8054	10.2496	9.93802	11.1433	11.2024		11.2252	11.6675	11.5421	11.9782	12.03	12.3845
FTL	2512	14.192	14.192	14.236	14.2183	14.1866	14.0849	14.1476	14.2069	14.117	14.1459	14.0926	14.1942	14.1566	14.1793	14.2623	14.2234	14.2623	14.2183	14.236	14.236		14.2474	14.1717	14.2234	14.1452	14.1715	13.9383	14.2069	14.1603	14.1566	14.082	14.1397	14.2183	14.1787	14.0443	14.1397	14.1717	14.2234	14.1866	14.117	14.2078		14.1523	14.2623	14.2158	14.1787	14.2623	14.1715
ADAM2	2515	7.24634	7.21287	7.21475	7.22055	7.19989	7.18135	7.22278	7.20563	7.28598	7.21422	7.25474	7.23959	7.24432	7.16678	7.24303	7.25256	7.20371	7.17533	7.23735	7.23807		7.21618	7.20536	7.19762	7.23059	7.22955	7.22774	7.24048	7.18911	7.23322	7.21178	7.2368	7.22771	7.20413	7.22308	7.23584	7.22121	7.27924	7.23236	7.28462	7.19744		7.20765	7.23168	7.29273	7.32935	7.17053	7.21624
FUCA1	2517	10.89	10.4578	12.0125	10.9726	12.0451	11.6902	12.4305	10.8112	10.9002	9.91732	11.2761	12.4774	13.2609	12.8334	9.78398	11.7043	11.4976	12.0921	11.8539	10.864		12.0097	11.8569	13.0025	12.8472	12.6029	13.0139	13.3074	11.6717	12.8003	9.73939	12.5016	13.079	13.2258	13.1326	10.4545	13.0667	12.2125	13.1376	12.6679	12.0594		8.62315	8.5426	9.35262	8.93706	8.88034	8.31379
FUCA2	2519	7.8998	7.91203	7.85733	7.80977	7.85945	7.95187	7.99874	7.85412	7.91322	7.81233	7.82658	8.24013	8.07458	7.9969	8.02943	7.93786	7.90918	7.97622	7.81433	7.89466		8.00227	7.99365	7.94134	8.01063	7.96473	8.09148	8.071	8.02963	7.93134	7.88822	7.92186	8.31207	8.09753	8.16746	7.97657	8.07967	8.01785	8.12976	7.83773	7.91779		7.69192	7.67849	7.66122	7.61732	7.67205	7.79305
FUT4	2526	8.09487	8.19782	7.90063	7.91123	8.17278	8.19468	8.64126	7.97353	8.74158	8.2114	8.70254	8.2466	8.19392	7.99458	8.03676	8.51855	8.14961	8.28328	8.05824	8.37016		8.04319	8.00589	7.86216	8.0546	8.2581	8.09444	7.91716	7.95343	8.23285	8.2281	8.3004	8.09735	8.16468	7.8449	8.20487	8.23412	8.0998	8.20914	8.23784	8.42534		8.25286	8.55049	8.15006	8.07956	8.41058	8.49828
FUT8	2530	7.27777	7.28648	7.20286	7.22239	7.30286	7.45786	7.44562	7.36282	7.26446	7.2306	7.45674	7.30497	7.27412	7.37753	7.36477	7.36399	7.35227	7.27267	7.36019	7.32058		7.31127	7.29993	7.29948	7.36716	7.54959	7.48099	7.45094	7.37861	7.34665	7.27658	7.42739	7.33936	7.27286	7.4126	7.28035	7.42794	7.33847	7.31862	7.32611	7.34749		7.30205	7.20402	7.29513	7.33766	7.45072	7.29605
KDSR	2531	8.64207	8.25126	8.19533	8.43636	8.48404	8.80417	8.2784	8.26896	8.21461	8.58016	8.22953	8.43767	8.4517	8.62314	8.0995	8.12076	8.3826	8.14696	7.97592	8.10988		8.65697	8.3692	8.34275	8.56451	8.51136	8.70107	8.3897	8.30635	8.39677	8.57188	8.44814	8.40628	8.41006	8.436	8.31239	8.37014	8.44194	8.26056	8.24763	8.29268		8.17515	8.15944	7.87394	8.1809	8.34457	8.64318
ACKR1	2532	7.15576	7.15304	7.11567	7.16683	7.20299	7.09672	7.16693	7.13134	7.19278	7.14914	7.26922	7.14751	7.13162	7.1362	7.16873	7.21618	7.12763	7.12544	7.14173	7.18736		7.14565	7.15253	7.13492	7.12394	7.13556	7.16017	7.14913	7.14391	7.15888	7.15492	7.17048	7.16399	7.12351	7.14028	7.14015	7.12498	7.15851	7.2152	7.16373	7.1474		7.15925	7.43813	7.17505	7.28594	7.1344	7.26165
FYN	2534	7.72828	7.95569	7.58753	7.81366	7.8363	7.41897	7.60518	7.67704	7.58443	7.4582	7.66662	7.29517	7.41224	7.45062	7.54797	7.63119	7.63026	7.77	7.54627	7.58809		7.37528	7.59129	7.32337	7.48941	7.84075	7.5131	7.5819	7.44878	7.62085	7.33556	7.65275	7.44755	7.39651	7.31144	7.6716	7.7194	7.38924	7.44301	7.72446	7.68998		7.8748	8.50574	7.86835	7.95994	8.37511	8.16164
FZD2	2535	8.96686	8.98869	8.76427	8.90441	8.63805	9.05273	9.62942	9.14677	8.59753	8.37074	9.23465	8.92935	9.24814	9.37904	7.69005	8.45575	8.44765	8.37201	8.33183	7.98775		8.40778	8.47009	8.56489	8.58477	8.0638	8.67018	8.70445	8.5483	8.02312	7.9829	8.35149	8.72234	9.26059	9.44257	7.37593	7.87029	8.10903	8.2382	7.69177	7.5327		7.4856	7.64086	7.49861	7.80695	7.65341	8.13028
G6PC	2538	7.24223	7.298	7.19127	7.24779	7.18399	7.20626	7.19524	7.22252	7.26446	7.23151	7.16433	7.15321	7.22121	7.17494	7.28055	7.17309	7.18323	7.27494	7.14414	7.19163		7.17967	7.32749	7.22513	7.23355	7.21603	7.20659	7.21183	7.18618	7.23917	7.26358	7.22992	7.17209	7.17934	7.23972	7.19273	7.18071	7.19346	7.19705	7.16481	7.24445		7.18382	7.21329	7.21289	7.22208	7.20278	7.13172
G6PD	2539	9.09033	9.04099	9.36289	9.34986	9.26881	9.08176	8.9712	8.87156	10.2146	10.247	8.94385	10.0443	9.18724	9.29328	10.4636	9.63376	10.162	9.83546	9.81292	9.95144		9.34698	9.05478	9.93274	9.51626	9.25289	9.24183	9.01531	9.1394	9.47094	10.1241	9.01054	10.4675	9.30836	9.69289	10.0717	9.41592	10.2898	9.83027	9.57619	9.83854		9.61405	8.93831	10.1549	9.61708	8.87516	8.81747
SLC37A4	2542	8.94763	9.09536	8.85688	8.67636	10.3288	10.5283	9.30076	9.43567	9.19786	9.32336	9.25581	10.3619	9.60383	9.21732	8.73015	9.5005	9.0869	8.67452	9.29357	9.68115		8.46982	8.43567	8.51102	8.47585	8.8718	9.22024	8.39134	8.52416	8.35523	8.86667	8.30468	9.43119	9.60185	8.598	8.50296	8.32499	8.61486	8.32197	8.21011	8.51891		8.37524	8.19127	8.53955	8.59206	8.99066	9.21998
XRCC6	2547	9.5656	9.4973	9.57176	9.60107	9.50592	9.72278	9.59041	9.57126	9.40582	9.75752	9.40532	9.61334	9.50379	9.79251	9.73003	9.55011	9.78228	9.74048	9.53004	9.58025		9.71022	9.63713	9.77253	9.70212	9.53094	9.63783	9.6942	9.74328	9.44965	9.80936	9.65608	9.56178	9.63943	9.81966	9.91258	9.61877	9.8793	9.66243	9.59978	9.77589		9.363	9.16381	9.31988	9.28534	9.42332	9.58153
GAB1	2549	7.22108	7.18171	7.23186	7.18256	7.21659	7.23656	7.23101	7.2314	7.22954	7.21121	7.21503	7.21284	7.2515	7.24365	7.19021	7.27144	7.18472	7.19502	7.20876	7.19309		7.2512	7.20381	7.21417	7.27274	7.24241	7.22727	7.23932	7.20637	7.2464	7.20621	7.23844	7.21542	7.21865	7.23621	7.19126	7.23308	7.22734	7.23036	7.22198	7.2155		7.18794	7.19232	7.21092	7.17582	7.21302	7.20928
GABBR1	2550	7.1937	7.25131	7.23154	7.23341	7.21161	7.21092	7.20127	7.28639	7.20751	7.21031	7.29415	7.20884	7.22684	7.21227	7.19805	7.21071	7.22377	7.22965	7.20696	7.24108		7.1921	7.18046	7.18501	7.15967	7.22125	7.18145	7.22769	7.21616	7.23146	7.2152	7.2667	7.19566	7.24463	7.22563	7.22571	7.20216	7.20244	7.24325	7.21791	7.21265		7.20691	7.19958	7.18248	7.19917	7.16711	7.21557
GABPA	2551	8.16516	8.04533	7.8933	7.83364	8.00599	7.9228	7.87668	7.84582	7.88135	7.76404	8.00478	7.75059	7.82804	7.7247	7.73629	7.91434	7.80262	7.86375	7.71396	7.73284		8.06724	8.03716	7.89172	7.94376	7.9278	7.90303	7.85972	7.70719	7.97681	7.73816	7.80139	7.78127	7.74905	7.51238	7.80262	7.87567	7.78482	7.73555	7.82795	7.68722		8.13239	7.97901	7.81591	7.90767	7.90162	7.71673
GABPB1	2553	7.88734	7.84312	7.78429	7.80295	7.69591	7.66932	7.6995	7.63652	7.8039	7.59758	7.88615	7.55486	7.62684	7.53554	7.93975	7.82754	7.61354	7.76871	7.71536	7.77805		7.82746	7.91816	7.66169	7.71891	7.73883	7.67633	7.66146	7.6389	7.75288	7.60749	7.75879	7.57146	7.58197	7.57157	7.89011	7.75539	7.64761	7.70355	7.75629	7.75022		8.20454	8.31104	8.16669	8.13678	8.08668	8.20245
GABRB3	2562	7.20283	7.20527	7.25163	7.19075	7.17139	7.22718	7.2193	7.19818	7.15851	7.18466	7.23039	7.18829	7.17152	7.2196	7.18873	7.15444	7.2047	7.25216	7.2435	7.16598		7.22394	7.2379	7.14315	7.33604	7.16572	7.16947	7.19534	7.17963	7.16526	7.19753	7.17958	7.2144	7.21057	7.18014	7.18887	7.20216	7.17073	7.20303	7.19274	7.19343		7.1939	7.17675	7.19853	7.18589	7.23341	7.23216
GABRE	2564	7.34372	7.26855	7.45789	7.25845	7.32888	7.23738	7.34039	7.39081	7.21848	7.31058	7.26644	7.25727	7.23638	7.31066	7.30301	7.29675	7.3546	7.17847	7.25785	7.23631		7.32208	7.35225	7.35142	7.28701	7.3158	7.32388	7.35819	7.27524	7.27252	7.36704	7.32106	7.26895	7.31735	7.33611	7.3496	7.27662	7.41129	7.29737	7.34472	7.3579		7.23801	7.28348	7.30489	7.36484	7.26151	7.28247
GAD1	2571	7.22706	7.2732	7.16961	7.28123	7.31488	7.31734	7.25161	7.29594	7.17469	7.18466	7.23456	7.25368	7.18275	7.16471	7.21624	7.24104	7.19677	7.26653	7.18094	7.21144		7.25	7.23395	7.17806	7.16221	7.38916	7.34884	7.29734	7.26391	7.19451	7.28228	7.2969	7.28762	7.22139	7.21961	7.25163	7.26656	7.23777	7.25428	7.22976	7.20586		7.2046	7.18721	7.22223	7.15763	7.21004	7.25851
GAK	2580	10.1253	10.3552	10.1974	10.1537	9.8787	9.7689	10.0848	10.1262	10.2984	9.99711	10.0933	9.95963	9.84199	10.0339	9.93234	10.0223	9.91055	9.9169	9.97812	10.1644		10.4692	10.2652	10.2167	10.1253	9.99791	9.81353	9.98365	10.1457	10.3014	10.1457	10.0956	10.0381	9.83725	10.2061	10.0462	10.0624	10.0607	10.1726	10.0974	10.2003		10.1418	10.1955	10.0573	10.2476	9.75445	9.78362
GALC	2581	8.35582	8.18361	8.43274	8.38669	8.90679	8.82018	8.73903	8.73762	8.39408	8.732	8.77521	8.81348	8.90223	8.85068	8.57742	8.73986	8.51302	8.49763	8.83222	8.80681		8.81186	8.39705	8.82949	8.97641	9.11299	9.20064	9.02058	8.93192	8.60581	9.02765	8.96822	8.90375	8.98515	9.08599	8.54314	8.96215	8.69088	8.86009	9.05813	8.91332		8.4747	8.41835	8.64234	9.01257	8.71084	8.72429
GALK1	2584	10.465	10.3908	10.4319	10.3711	9.78362	9.87481	10.0951	10.0746	10.1212	10.1585	9.66705	9.93635	9.98428	10.3323	9.84352	9.63414	10.2506	10.2855	9.7071	9.7297		9.82765	9.61746	9.91557	9.58909	9.40607	9.62593	9.51536	9.89736	10.1032	9.94865	9.3858	9.69572	9.89736	9.71367	9.5252	9.5462	9.93976	9.69334	9.2601	9.67606		9.29384	9.27355	9.10646	9.36477	9.37533	9.1375
GALK2	2585	7.63044	7.57786	7.53701	7.43499	7.43923	7.42986	7.41407	7.30521	7.37078	7.4246	7.39552	7.38776	7.39954	7.37835	7.36003	7.42912	7.34569	7.33341	7.30579	7.32459		7.5106	7.53777	7.48513	7.38655	7.40355	7.47449	7.45521	7.30355	7.37194	7.47629	7.35163	7.37593	7.34111	7.29076	7.31101	7.32103	7.3507	7.35912	7.38671	7.32399		7.40072	7.38539	7.39283	7.34717	7.30387	7.34731
GALNS	2588	7.49581	7.44582	7.55895	7.59175	7.49398	7.45158	7.54226	7.62012	7.51102	7.66341	7.58427	7.43078	7.57331	7.51976	7.7119	7.58333	7.64381	7.5344	7.52984	7.67871		7.59253	7.53316	7.73443	7.67704	7.53754	7.46958	7.68317	7.65619	7.62469	7.67365	7.69423	7.52482	7.64976	7.52655	7.81111	7.71044	7.61951	7.59494	7.71108	7.80356		7.75051	7.62715	7.76692	7.90312	7.53996	7.45433
GALNT1	2589	8.05706	7.87272	7.92063	7.95226	8.06092	8.1805	8.03067	8.08462	7.65015	7.84144	7.77314	7.85926	7.86487	7.95985	8.05739	7.85502	8.02804	7.94778	8.12963	8.05279		7.77292	7.73347	7.81542	7.93664	7.9901	8.07692	7.93432	7.90018	7.85171	7.713	7.94991	7.71765	7.73593	7.72225	7.85375	7.92215	7.83763	7.72142	7.93883	8.01414		8.01115	7.89683	8.19984	8.35362	8.19098	8.23299
GALT	2592	7.73186	7.71665	7.68946	7.71328	7.66184	7.58698	7.78103	7.692	7.67796	7.73526	7.81448	7.70694	7.7886	7.79716	7.48838	7.58282	7.82213	7.67152	7.52156	7.60184		7.70678	7.6735	7.70829	7.72816	7.58406	7.69068	7.71747	7.7984	7.69711	7.75874	7.70619	7.73598	7.73092	7.73951	7.5181	7.60474	7.77161	7.7292	7.49841	7.54936		7.50714	7.53669	7.40893	7.56987	7.52038	7.47706
GAMT	2593	7.31649	7.26718	7.23945	7.20181	7.25687	7.33085	7.22736	7.30478	7.28477	7.30698	7.24549	7.30117	7.34837	7.38394	7.18042	7.20824	7.21089	7.18263	7.19606	7.19629		7.22486	7.21554	7.22659	7.23347	7.22028	7.27242	7.19178	7.21577	7.25274	7.24329	7.1807	7.20624	7.32411	7.284	7.18272	7.16016	7.23882	7.19765	7.17929	7.17818		7.2179	7.22356	7.17997	7.24609	7.20714	7.21101
GAPDH	2597	11.3424	11.386	11.4688	11.1889	11.4484	11.53	11.6216	11.4404	11.3482	11.4586	11.5889	11.4912	10.9871	11.1325	12.2826	11.5822	11.4626	11.7382	11.9578	11.7022		11.6257	11.6834	11.7001	11.3232	11.6954	11.7279	11.9838	11.681	11.8016	11.5535	11.5736	11.7526	10.9621	11.578	12.7443	11.992	11.6588	11.7134	12.1159	11.9126		12.3845	12.5821	12.2685	12.2955	12.537	12.4145
LRRC32	2615	7.20587	7.18713	7.20031	7.1753	7.3066	7.24451	7.24752	7.25031	7.22707	7.25277	7.27936	7.24587	7.17051	7.23987	7.28055	7.24236	7.22862	7.25544	7.16902	7.2401		7.25192	7.22201	7.22201	7.25924	7.40466	7.34283	7.32636	7.20547	7.24827	7.19041	7.27176	7.2629	7.19672	7.23579	7.47479	7.35933	7.34027	7.23844	7.36054	7.30094		7.16989	7.21823	7.20613	7.22508	7.29802	7.27021
GARS	2617	10.0505	10.0549	9.88924	9.91231	9.96301	10.0694	9.66352	9.62456	10.0223	10.0331	9.63211	10.2077	9.77909	9.91424	10.4995	9.8518	9.77176	10.0742	9.7537	9.9829		10.1144	9.82943	10.0059	9.78435	9.88667	9.96045	9.74895	9.65248	10.0525	9.86331	9.76062	10.0549	9.79248	9.69572	10.1518	9.99711	9.89958	9.8249	9.85729	10.0005		10.3597	9.9658	10.0965	9.63158	9.79849	9.85475
GART	2618	8.22404	8.21586	8.09578	8.03358	8.28074	8.37121	8.31061	8.1677	8.28162	8.10032	8.29097	8.39518	8.32266	8.27001	8.448	8.31608	8.15276	8.17806	8.12337	8.32959		8.36362	8.34253	8.24853	8.27253	8.31881	8.3402	8.40951	8.39489	8.31586	8.39346	8.2454	8.47047	8.28233	8.27299	8.546	8.41524	8.36987	8.39019	8.20292	8.42022		8.12197	7.96155	8.01504	7.99267	8.16341	8.18644
GAS1	2619	7.32268	7.24571	7.26217	7.18324	7.16942	7.22886	7.18434	7.20253	7.20911	7.21227	7.18288	7.20799	7.18803	7.22927	7.17064	7.21852	7.298	7.23402	7.20173	7.16161		7.17613	7.15116	7.24839	7.15321	7.19395	7.14162	7.20224	7.11785	7.13717	7.21093	7.18047	7.19566	7.19766	7.18983	7.20035	7.20562	7.20462	7.21062	7.15682	7.20171		7.20384	7.13758	7.19083	7.15606	7.17711	7.19252
GAS2	2620	7.2494	7.17708	7.21285	7.16132	7.22516	7.17311	7.20677	7.2086	7.19609	7.19669	7.21435	7.18036	7.14554	7.24852	7.19805	7.25513	7.18855	7.20216	7.1797	7.18539		7.23256	7.19365	7.19097	7.18341	7.21603	7.17057	7.21298	7.22993	7.20288	7.23269	7.21734	7.27029	7.20516	7.21262	7.1774	7.19279	7.22347	7.17241	7.23442	7.16604		7.23491	7.22201	7.16704	7.25708	7.1812	7.16747
GAS6	2621	7.8805	7.92255	7.77266	7.81799	7.36244	7.29268	8.39644	8.0592	7.38197	7.63007	7.73038	8.3415	8.7011	9.04803	7.3992	7.31337	7.44487	8.01517	7.45982	7.42133		7.16988	7.17121	7.21372	7.18941	7.22302	7.21249	7.27757	7.25713	7.19687	7.17051	7.26416	7.47968	8.85807	7.4768	7.18693	7.21786	7.16395	7.25061	7.24759	7.24706		7.29285	7.37899	7.51367	7.47653	7.80773	7.9518
GAS8	2622	7.2176	7.1723	7.1635	7.1653	7.22357	7.20124	7.19994	7.24685	7.21848	7.28508	7.24967	7.23288	7.24254	7.28698	7.29206	7.30602	7.22086	7.28166	7.30986	7.28848		7.18767	7.26294	7.24275	7.24043	7.22472	7.21934	7.20565	7.27456	7.29986	7.27136	7.29645	7.31248	7.2609	7.27169	7.30665	7.31494	7.19123	7.30479	7.21909	7.27404		7.25647	7.34456	7.1568	7.19098	7.2342	7.25014
GATA6	2627	7.1872	7.14459	7.15945	7.17455	7.21386	7.25476	7.16586	7.18129	7.12943	7.18466	7.20329	7.21815	7.24432	7.16065	7.16966	7.22048	7.22479	7.15518	7.21713	7.18437		7.20646	7.16307	7.18501	7.18607	7.22186	7.18495	7.16145	7.19845	7.15974	7.1949	7.18241	7.16928	7.18986	7.22127	7.20625	7.20816	7.22237	7.21136	7.16018	7.18924		7.19241	7.25644	7.19472	7.12198	7.17628	7.15693
GATM	2628	7.58233	7.44789	7.45112	7.68565	7.3092	7.90221	7.3969	7.37421	7.22486	7.31852	7.34929	7.2973	7.91985	7.91996	7.19707	7.28906	7.23337	7.24451	7.22479	7.2373		7.19343	7.22933	7.18832	7.19997	7.16339	7.19672	7.1294	7.19776	7.11342	7.15774	7.19864	7.21519	7.74212	7.28877	7.17241	7.11895	7.1776	7.14162	7.1196	7.12153		7.16694	7.14833	7.16704	7.17981	7.15278	7.15995
GBAS	2631	8.33818	8.19933	8.39931	8.34222	8.35001	8.44724	8.31979	8.21686	8.26837	8.37226	8.14609	8.52186	8.52959	8.48555	8.09667	8.31497	8.36004	8.35848	8.10422	8.22562		8.63788	8.78498	8.79766	9.2215	8.58674	8.78962	8.63788	8.72693	8.56173	8.69495	8.35773	8.76427	8.30518	8.77105	8.39532	8.65003	8.72646	8.76377	8.25847	8.43976		7.98668	8.13454	8.01817	8.18355	8.10411	8.12723
GBE1	2632	7.93664	7.88994	7.82918	7.93487	8.60691	8.20914	7.94962	7.89011	7.81976	7.74778	8.12877	8.36168	7.83613	7.90775	7.98547	8.10067	7.76352	7.86771	7.90053	8.14219		8.21813	8.27128	8.11936	8.26188	8.85264	8.45865	8.29409	8.11461	7.89242	7.94359	8.38088	8.36754	7.76208	8.10827	8.31203	8.35018	8.00322	8.08462	8.16804	8.30194		8.22575	8.19127	8.15711	8.29489	8.6399	8.86403
GBP1	2633	7.56809	7.46676	7.5103	7.45985	9.07347	8.77473	9.48081	7.86054	9.26331	7.6145	10.1107	8.52078	8.25885	8.31339	7.91151	9.62165	7.43473	7.50199	7.53697	8.10855		7.37528	7.3254	7.43817	7.46645	7.61262	7.9901	7.73108	7.38901	7.52809	7.55532	8.00185	7.94376	8.47072	7.72705	7.4726	7.81156	7.37165	7.37137	7.47665	7.65118		8.43265	8.76005	8.0595	7.79077	8.55228	9.19642
GBP2	2634	9.3508	9.50122	9.12515	9.67782	10.5533	9.5734	10.1529	9.98015	10.4353	9.73832	10.513	10.0489	9.25982	9.73458	8.37389	10.0564	9.46535	9.40001	8.80101	9.1868		9.5955	9.88759	9.73978	10.2709	10.6455	10.4329	10.3066	10.3989	10.3182	9.98706	10.5804	10.0399	9.48221	9.66996	9.62456	10.0417	9.80233	9.86952	10.2551	9.97009		9.2061	9.93718	9.05613	9.53704	10.3687	10.7645
GCDH	2639	7.76684	7.70012	7.85761	7.87	7.88659	7.93893	7.81583	7.7318	7.8282	7.67257	7.66605	7.9967	7.66662	7.80383	7.89607	7.8829	7.87229	7.771	7.87875	8.01648		7.84137	7.71342	7.80449	7.93007	8.06417	7.91495	8.04178	7.97543	7.94304	7.72036	7.7846	7.95657	7.65402	7.83916	8.03148	7.97302	7.98378	7.74491	7.95547	8.02587		7.52247	7.5226	7.66408	7.65805	7.70865	7.81119
GCGR	2642	7.15516	7.1468	7.15867	7.12508	7.13637	7.13617	7.10851	7.15644	7.08264	7.09556	7.12673	7.12355	7.11632	7.12889	7.23589	7.12584	7.08782	7.1442	7.12822	7.1411		7.12616	7.12008	7.15343	7.10198	7.11414	7.13884	7.12779	7.13697	7.10756	7.16051	7.17411	7.14863	7.14619	7.13123	7.09853	7.14969	7.15086	7.19105	7.12402	7.15267		7.15336	7.21727	7.16433	7.15371	7.16291	7.16676
GCH1	2643	7.21386	7.184	7.21375	7.19253	7.38132	7.29268	7.34671	7.24754	7.37444	7.21718	7.33778	7.18475	7.31057	7.16158	7.31152	7.36746	7.209	7.19693	7.1797	7.31521		7.20516	7.24621	7.21828	7.22482	7.26756	7.265	7.29863	7.23402	7.22774	7.27875	7.23983	7.16018	7.17349	7.19677	7.23135	7.24649	7.22347	7.23098	7.29158	7.24875		7.49169	7.92352	7.37812	7.49749	7.37144	7.55154
GCHFR	2644	8.10307	8.17255	8.41779	8.05131	8.56252	7.69403	7.90002	8.44346	7.93541	8.96079	7.73153	8.71476	9.00908	8.95804	7.81728	7.76386	8.0741	7.96355	7.76363	7.61615		8.75588	9.09387	8.85282	8.60615	9.92137	8.93101	8.93587	9.20225	9.41396	9.80541	8.99161	9.54738	9.29225	9.53885	8.25652	8.74248	8.74122	8.57468	8.22475	8.03379		7.54719	7.50191	7.55876	7.48295	8.10801	7.7416
GCK	2645	7.25662	7.2235	7.17051	7.19918	7.18802	7.15454	7.18654	7.25882	7.15851	7.23243	7.22117	7.14371	7.18899	7.12088	7.13234	7.20286	7.19273	7.2613	7.17244	7.16598		7.18151	7.15116	7.14772	7.23931	7.14218	7.17057	7.24778	7.18911	7.18578	7.18594	7.24625	7.19489	7.10656	7.24336	7.22305	7.25691	7.21476	7.14264	7.23087	7.18722		7.16847	7.17057	7.18981	7.19012	7.19971	7.19958
GCKR	2646	7.14782	7.15225	7.17478	7.195	7.20416	7.19109	7.18337	7.20484	7.25574	7.16311	7.18932	7.21899	7.1919	7.20186	7.21454	7.2199	7.19677	7.23138	7.18094	7.22262		7.21749	7.15181	7.224	7.23258	7.15858	7.2581	7.18102	7.19586	7.17885	7.20927	7.17139	7.2105	7.13441	7.16356	7.18011	7.13515	7.20694	7.20474	7.18673	7.23421		7.31114	7.403	7.28832	7.23027	7.18764	7.17904
BLOC1S1	2647	9.21119	8.68403	9.622	9.48157	9.37304	9.84199	9.72611	9.71222	9.22488	9.72064	9.24392	9.71992	9.99006	9.69103	10.1829	9.32942	10.0537	9.42615	9.30574	9.60826		9.18465	9.12491	9.29384	9.19935	10.0399	9.52209	10.5007	9.74585	9.75121	10.7258	9.92384	9.72934	10.0778	10.0917	9.76062	9.51875	10.5007	9.83083	9.5275	9.84273		8.94969	8.84274	8.71995	8.97256	10.0812	9.70495
KAT2A	2648	7.725	7.78855	7.76356	7.69624	7.62618	7.65798	7.67695	7.4846	7.60021	7.57272	7.69943	7.65705	7.69937	7.90364	7.52469	7.4864	7.68466	7.62358	7.45629	7.58204		7.81984	7.76508	7.85669	7.72842	7.53299	7.61853	7.66252	7.93934	7.76815	7.67538	7.62107	7.68622	7.71231	7.71544	7.5583	7.4895	7.76139	7.74143	7.39716	7.46576		7.34532	7.37133	7.34511	7.32497	7.3308	7.33341
NR6A1	2649	7.19308	7.11947	7.20031	7.22335	7.13962	7.17627	7.19994	7.20408	7.20671	7.14326	7.18427	7.15754	7.21251	7.1393	7.16002	7.21926	7.17997	7.20116	7.18693	7.21358		7.21358	7.2199	7.18666	7.15151	7.17708	7.21306	7.21616	7.22079	7.19109	7.23104	7.1526	7.21123	7.21149	7.20305	7.20216	7.20308	7.13971	7.19532	7.19874	7.25529		7.23878	7.21056	7.21289	7.20765	7.21531	7.22302
GCNT1	2650	8.98766	9.0864	8.92148	9.3135	7.448	7.63627	8.73954	8.10789	7.39291	8.06345	7.59781	7.4036	8.41596	8.95071	7.6337	7.41421	8.42607	9.30959	7.69105	7.41138		7.34573	7.31925	7.3606	7.28808	7.21544	7.2581	7.32244	7.2465	7.27314	7.30579	7.22699	7.25855	8.03021	7.4518	7.25754	7.16485	7.31494	7.39091	7.21218	7.21636		7.43292	7.27777	7.42666	7.29877	7.25823	7.18483
GCNT2	2651	7.56073	7.55794	7.53691	7.62552	7.58132	7.45495	7.63431	7.41346	7.61006	7.69836	7.62099	7.4894	7.47421	7.50109	7.57515	7.73243	7.7127	7.64288	7.5823	7.65526		7.50155	7.4418	7.4179	7.49812	7.52085	7.42467	7.47056	7.34286	7.55666	7.68942	7.4792	7.48341	7.37122	7.50871	7.44529	7.61495	7.68918	7.63246	7.37412	7.56901		7.54187	7.40452	7.40596	7.45883	7.40336	7.29888
GDI1	2664	7.74639	7.80897	7.74898	7.89548	7.91449	7.97848	7.97213	7.99223	8.19066	8.22425	8.25766	7.96942	8.23835	8.0912	8.64713	8.2578	8.11687	8.17805	8.53214	8.39559		7.88667	7.88107	7.84439	8.01162	7.8933	7.91716	7.9519	8.09054	8.10814	8.25678	8.13475	7.95499	8.24372	8.13769	8.39903	8.09778	8.25442	8.26913	8.34673	8.33086		8.41298	8.3866	8.48863	8.60493	8.28563	8.37752
GDI2	2665	10.3607	10.227	10.1895	9.96301	10.3643	10.2984	10.4353	10.5312	10.2187	10.1537	10.3804	10.338	10.2057	10.3586	10.4946	10.3276	10.6001	10.5078	10.5949	10.4203		10.0852	10.075	9.93718	10.1418	10.232	10.3014	10.184	10.2963	10.0505	10.1653	10.1623	10.0742	10.1448	10.3468	10.3631	10.132	10.4272	10.1378	10.2349	10.3507		9.97106	9.91557	10.0933	9.83415	10.232	10.5104
GDNF	2668	7.16913	7.25748	7.13556	7.32959	7.15538	7.20688	7.19624	7.18667	7.19195	7.16999	7.17532	7.1856	7.19794	7.22278	7.23835	7.19864	7.2047	7.1816	7.21713	7.1475		7.21107	7.2152	7.224	7.21024	7.20109	7.21934	7.20868	7.17178	7.17796	7.15398	7.18426	7.20367	7.18889	7.17838	7.22305	7.17672	7.23009	7.18125	7.21218	7.2185		7.20384	7.20866	7.25873	7.21351	7.21083	7.1798
GEM	2669	7.21386	7.19574	7.28879	7.19996	7.25356	7.18135	7.2274	7.24208	7.24208	7.20146	7.17614	7.20103	7.17981	7.19331	7.19805	7.18025	7.20188	7.2348	7.18693	7.18953		7.17967	7.24183	7.21632	7.27566	7.36646	7.21626	7.21616	7.18911	7.26503	7.26663	7.32651	7.17625	7.16776	7.18014	7.34799	7.32247	7.263	7.25911	7.25779	7.28065		7.36547	7.28722	7.29387	7.27918	7.33326	7.24284
GFER	2671	7.23262	7.31349	7.18389	7.24577	7.20363	7.25476	7.24635	7.21136	7.19529	7.21422	7.21493	7.22386	7.24185	7.29825	7.25966	7.16472	7.18855	7.19292	7.20558	7.23542		7.31217	7.2447	7.15343	7.19997	7.24455	7.23466	7.23294	7.22676	7.19451	7.2084	7.17774	7.20902	7.23376	7.23337	7.21739	7.23493	7.24748	7.18932	7.25068	7.2205		7.17914	7.20139	7.18981	7.22715	7.23568	7.22302
GFI1	2672	7.19845	7.1787	7.25163	7.18993	7.19503	7.22315	7.22624	7.20563	7.19195	7.1857	7.26798	7.19638	7.2028	7.21227	7.20941	7.22472	7.1652	7.19593	7.17724	7.19894		7.17787	7.19218	7.16642	7.17404	7.21892	7.21994	7.20804	7.22007	7.18755	7.18142	7.18241	7.2105	7.18404	7.18369	7.16775	7.20308	7.24217	7.18031	7.17186	7.17323		7.15925	7.27499	7.16177	7.19012	7.15017	7.1976
GFPT1	2673	7.74923	7.61831	7.66574	7.59355	7.71658	7.68443	7.77906	7.73209	7.59425	7.66604	7.76207	7.81748	7.72054	7.76853	7.99713	7.65338	7.65837	7.73405	7.75412	7.77117		7.55881	7.57091	7.53801	7.45267	7.57301	7.60282	7.65396	7.56176	7.49169	7.58919	7.614	7.72528	7.83014	7.65044	7.6801	7.56692	7.54939	7.62325	7.5484	7.65837		8.17349	8.12511	8.19181	8.07072	7.86824	7.78848
GGCX	2677	7.52908	7.48733	7.43755	7.49007	7.48771	7.49324	7.52495	7.57417	7.52124	7.4835	7.51109	7.60695	7.48475	7.49731	7.50393	7.56971	7.49294	7.60513	7.48866	7.56218		7.46174	7.48041	7.53866	7.49546	7.47402	7.5415	7.5252	7.53554	7.4706	7.50649	7.50748	7.65647	7.49896	7.53891	7.50441	7.60513	7.57808	7.59129	7.5765	7.56716		7.44036	7.51522	7.4447	7.49095	7.57429	7.51982
GGT3P	2679	7.23656	7.21109	7.22572	7.15374	7.22144	7.26865	7.21244	7.23635	7.19638	7.18083	7.23786	7.2633	7.20939	7.19491	7.29783	7.22883	7.23487	7.22136	7.24837	7.23421		7.19045	7.28852	7.1908	7.20955	7.22053	7.22582	7.21183	7.20966	7.19042	7.20499	7.20257	7.21291	7.21946	7.16217	7.31729	7.20904	7.2152	7.226	7.20731	7.23321		7.23153	7.21183	7.25123	7.1926	7.19252	7.22135
GGTA1P	2681	7.25613	7.2287	7.23464	7.20922	7.19314	7.21496	7.23658	7.1919	7.23002	7.23772	7.16665	7.22223	7.25452	7.24383	7.21624	7.26327	7.29355	7.25376	7.19452	7.20715		7.24656	7.14458	7.223	7.17573	7.16134	7.19771	7.22272	7.18839	7.22533	7.24225	7.21652	7.23424	7.19389	7.15266	7.26414	7.22203	7.16069	7.21277	7.1614	7.19638		7.21997	7.20491	7.20808	7.17981	7.19834	7.15995
B4GALT1	2683	7.75119	7.69875	7.84061	7.83091	8.0897	7.79136	7.77782	8.00777	7.70565	7.8044	7.71328	7.77872	7.72561	7.74228	7.70827	7.98858	7.82022	7.80334	8.20069	8.06795		7.65587	7.64426	7.66169	7.71328	7.97402	7.73824	7.80221	7.82762	7.57457	7.5492	7.75779	7.63816	7.66878	7.72339	7.85808	7.8744	7.67111	7.601	8.15102	8.07516		7.82851	8.03139	8.02525	8.19642	8.28865	8.03686
GGT7	2686	7.17687	7.16288	7.15251	7.14507	7.14933	7.20241	7.19051	7.20563	7.18693	7.14018	7.14039	7.16215	7.23141	7.21752	7.18873	7.19379	7.18211	7.1838	7.22223	7.10863		7.15041	7.22679	7.17628	7.20744	7.18467	7.18373	7.15763	7.18191	7.2079	7.19576	7.20206	7.1789	7.14712	7.16634	7.14829	7.18721	7.21363	7.23658	7.15446	7.19838		7.19464	7.19958	7.19853	7.22011	7.19971	7.20329
GJA3	2700	7.14308	7.1677	7.21205	7.14817	7.42192	7.53089	7.6577	7.69033	7.13558	7.15218	7.44594	7.51904	7.24432	7.21546	7.29754	8.04385	7.26105	7.1497	7.48752	7.48094		7.14628	7.17269	7.20424	7.20275	7.42833	7.47851	7.67204	7.33291	7.19687	7.20927	7.32849	7.54522	7.17249	7.13839	7.6072	7.69943	7.3241	7.16771	7.52758	7.42189		7.20608	8.09074	7.65123	7.47942	7.43655	8.84789
GJA5	2702	7.21818	7.28648	7.17811	7.27095	7.20416	7.23218	7.21475	7.20715	7.23688	7.25463	7.22244	7.27828	7.23242	7.29064	7.21031	7.23216	7.24939	7.21298	7.22993	7.24586		7.23586	7.17341	7.1501	7.23258	7.2033	7.24738	7.23867	7.20894	7.24132	7.21012	7.14584	7.26627	7.21605	7.22218	7.24666	7.23654	7.3241	7.22516	7.25068	7.21265		7.25719	7.1697	7.29273	7.1946	7.20413	7.25328
GJB1	2705	7.14901	7.19658	7.19212	7.14286	7.24626	7.27712	7.23861	7.21136	7.19852	7.13631	7.19588	7.17045	7.21546	7.21858	7.20783	7.23883	7.25404	7.18489	7.23616	7.23255		7.11863	7.15902	7.16557	7.15494	7.27752	7.23201	7.25932	7.20623	7.23397	7.18594	7.16856	7.1567	7.20879	7.18014	7.20127	7.22706	7.20352	7.23032	7.21909	7.23125		7.20836	7.20317	7.1517	7.19732	7.20118	7.23515
GJB2	2706	7.26227	7.62926	7.83663	7.42492	11.6327	11.0661	10.6365	11.5242	9.55226	8.39458	10.7792	11.1467	8.57942	7.75466	9.70826	11.9578	8.21724	7.33044	10.7575	11.0888		7.39639	8.14744	8.33711	8.28961	10.997	10.7184	10.7537	10.2066	8.34222	8.41458	10.0794	11.2633	8.77745	8.29896	10.6062	11.1502	8.71156	7.57654	10.7833	10.7184		10.2604	12.6079	12.0508	11.3806	11.8595	12.9765
GLA	2717	10.7361	10.7537	10.8744	10.819	11.3878	10.8428	11.0457	11.166	11.5997	11.289	10.6753	11.6129	11.3783	11.1005	11.3031	11.3364	11.2055	11.107	11.6346	11.8001		10.5481	10.4787	10.7442	10.6236	11.1325	10.8944	10.8988	10.9509	11.0051	11.194	10.5605	11.6063	11.3482	11.227	10.9307	11.061	11.1242	10.9063	11.0644	11.28		12.0537	11.9126	12.2648	12.0065	11.7963	11.4345
GLB1	2720	10.7205	10.6916	10.6714	10.5467	10.8312	10.7365	10.7978	10.7371	11.0221	10.9772	10.8465	11.2347	10.9653	11.128	10.5307	10.8877	10.7439	10.8083	10.655	10.6469		10.1397	10.2124	10.2138	10.2018	10.6791	10.5538	10.2341	10.3956	10.576	10.4515	10.5361	11.0929	10.9713	10.7449	10.5233	10.6267	10.1822	10.435	10.5659	10.4513		10.187	10.3359	10.2233	10.2641	10.6683	10.477
GCLC	2729	8.05469	8.31513	8.07161	8.06427	8.24052	7.93487	7.82683	7.73489	7.56069	7.93944	7.70939	7.80888	7.75066	8.51789	7.68035	7.60695	8.43488	8.59271	7.51407	7.79409		7.47007	7.63322	7.61581	7.57687	7.62828	7.66553	7.55876	7.63563	7.40081	7.57884	7.47755	7.53897	7.76097	7.67257	7.44127	7.42215	7.57731	7.51817	7.47893	7.5364		7.40608	7.34897	7.45198	7.43282	7.43115	7.40081
GLE1	2733	7.56455	7.54379	7.43053	7.4829	7.58834	7.47307	7.48974	7.44127	7.64835	7.51453	7.63493	7.47315	7.55796	7.47773	7.5757	7.52927	7.44534	7.33407	7.36194	7.44925		7.5076	7.52209	7.41109	7.44499	7.52589	7.59458	7.46929	7.5132	7.59614	7.57065	7.54969	7.52692	7.54184	7.38459	7.5973	7.5481	7.47926	7.45978	7.47569	7.467		7.61237	7.63518	7.50727	7.39117	7.53996	7.5502
GLG1	2734	10.5545	10.3213	10.4353	10.4389	11.0309	10.5618	10.6553	10.6392	10.8692	10.6193	10.7303	10.9385	10.6193	10.7736	10.3758	10.6712	10.5545	10.2803	10.7319	10.5671		10.4946	10.2173	10.2531	10.4214	11.0457	10.4909	10.5054	10.6621	10.7964	10.5423	10.8347	10.864	10.7287	10.6236	10.5399	10.5682	10.3435	10.3735	10.6116	10.5935		10.4812	10.3725	10.3711	10.5156	10.7906	10.5118
GLI3	2737	7.28917	7.2287	7.17478	7.21435	7.25409	7.26134	7.23936	7.24277	7.22707	7.29901	7.26183	7.22622	7.19695	7.28508	7.23666	7.20997	7.14529	7.2208	7.24222	7.22366		7.22321	7.22516	7.17214	7.2219	7.31236	7.28786	7.22272	7.24713	7.25511	7.19844	7.22699	7.21681	7.22679	7.2441	7.22844	7.24141	7.22347	7.24723	7.2601	7.18019		7.24366	7.19766	7.23995	7.17153	7.25073	7.21494
GLI4	2738	7.25765	7.24571	7.2368	7.217	7.2529	7.25192	7.23534	7.29089	7.26794	7.27477	7.23456	7.24983	7.25127	7.22821	7.22199	7.21618	7.23695	7.28377	7.26173	7.17806		7.33275	7.29692	7.30836	7.3296	7.23851	7.24738	7.17966	7.27587	7.3157	7.29348	7.31429	7.28535	7.27662	7.34467	7.26035	7.23803	7.24318	7.28897	7.27511	7.26655		7.19168	7.19588	7.15853	7.24887	7.22567	7.19399
GLO1	2739	9.83651	9.70792	9.73497	9.7023	9.68594	9.95133	9.96839	9.46242	9.65978	9.77031	9.436	9.97895	9.9679	10.0852	9.53762	9.48081	9.6788	9.67813	9.31437	9.41253		9.53704	9.77985	9.64734	9.75904	9.69639	9.86507	9.7417	9.46006	9.39375	9.79755	9.42801	9.81185	9.7756	9.72209	9.50378	9.50378	9.71863	9.76721	9.2933	9.33038		9.89155	9.46358	9.37132	9.54523	9.45576	9.71434
GLUD1	2746	10.4262	10.3967	10.2526	10.2557	10.2781	10.2739	10.2652	10.1039	10.1063	10.1632	10.1423	10.3162	10.4488	10.4096	10.1098	10.0086	10.1171	10.0874	10.0079	9.94651		10.5583	10.6336	10.3831	10.4319	10.5457	10.5842	10.4884	10.4462	10.526	10.3768	10.5182	10.579	10.4143	10.5137	10.2516	10.45	10.3562	10.48	10.4131	10.169		9.86254	9.66315	9.71472	9.45065	9.86584	9.62663
GLUL	2752	7.3857	7.43676	7.48235	7.37126	7.54359	7.63853	7.55996	7.53096	7.67519	7.42668	7.51242	7.65576	7.6277	7.55507	7.53123	7.58449	7.34186	7.37626	7.48739	7.60683		7.49642	7.50981	7.46442	7.46918	7.47254	7.65815	7.66581	7.51267	7.50638	7.44847	7.54136	7.61276	7.72023	7.57229	7.56013	7.54671	7.39554	7.44785	7.5149	7.53796		7.55497	7.61368	7.50873	7.70549	7.47833	7.44874
GMDS	2762	8.35818	8.34685	8.21366	8.15815	8.20322	8.0897	8.11887	7.87083	8.09611	7.88416	8.02825	8.28817	8.07833	8.07171	7.6403	7.89695	8.04543	7.93674	7.5629	7.75629		8.20887	8.20283	8.11827	8.04652	8.11665	8.22988	7.95721	8.08794	7.97858	7.90396	8.12135	8.26569	8.04078	7.94938	7.58925	7.93275	7.96687	7.92879	7.48982	7.65419		7.40557	7.38713	7.27912	7.32652	7.39518	7.38677
GMFB	2764	9.65821	9.61105	9.6614	9.77176	9.35553	9.8803	9.70495	9.55464	9.23538	9.60582	9.38429	9.43777	9.92314	9.92137	9.79885	9.75046	9.82943	9.90137	9.99047	10.0086		9.44172	9.57504	9.78513	9.59721	9.22325	9.56185	9.50818	9.45819	9.05133	9.40197	9.16128	9.37132	9.82006	9.82532	9.46332	9.53332	9.64042	9.56918	9.56553	9.6674		9.61746	9.67782	9.99791	9.82204	9.45201	9.52018
GNA11	2767	7.46003	7.38291	7.24841	7.39283	7.45481	7.4078	7.3435	7.43488	7.51643	7.34555	7.3485	7.40295	7.35355	7.45323	7.3622	7.2982	7.3662	7.37567	7.45714	7.40531		7.6298	7.45385	7.33945	7.4938	7.49558	7.50355	7.56472	7.51628	7.4919	7.3657	7.44758	7.48163	7.35234	7.51534	7.51976	7.46958	7.4082	7.39029	7.6555	7.5323		7.39574	7.46309	7.32082	7.42895	7.57429	7.52377
GNA12	2768	8.24333	8.14767	8.34438	8.26033	8.73181	8.44881	8.03955	8.39532	8.34521	8.09064	8.07494	8.32804	8.06837	8.16538	8.28633	8.32682	8.2219	8.0855	8.19044	8.28523		7.85779	7.96697	8.0301	7.95334	8.63306	8.32792	8.12535	7.97332	8.33221	7.83245	8.2255	8.25205	8.02947	7.715	8.36124	8.47973	7.83595	7.80255	8.34903	8.37265		8.42262	8.58876	8.54763	8.48737	9.02161	8.80653
GNA15	2769	10.8565	10.6222	10.9906	10.9017	10.6582	10.7807	10.9092	11.0917	11.0327	10.7008	11.0538	10.291	10.1542	10.2398	11.6954	11.3286	10.6308	10.7524	11.6613	11.2653		9.55702	9.49843	10.0808	9.84199	9.738	9.78933	9.95405	9.51	9.94826	9.46535	9.9884	9.43211	10.0573	9.52135	11.0473	10.4532	9.47149	9.58296	10.8205	10.5987		11.9946	12.1425	12.062	12.1546	11.8359	11.4688
GNAI3	2773	8.34039	8.10891	8.36443	7.99352	8.32815	8.38074	8.63596	8.34194	8.19278	8.13678	8.05728	8.13931	8.17637	8.34551	8.42188	8.52154	8.36832	8.2945	8.55306	8.63509		8.06524	7.93573	8.31406	7.80156	7.94778	8.07098	8.31805	8.20193	7.96425	7.87073	7.77691	7.87353	8.25586	8.3095	8.07475	8.22966	8.05385	7.91016	8.08807	8.33264		8.51134	8.27165	8.78406	8.50213	8.34802	8.35348
GNAQ	2776	8.45551	8.30364	8.06816	8.25727	7.80655	7.69535	7.84431	7.93541	8.00354	7.63394	7.78953	7.62301	7.6006	7.63897	7.82276	7.80064	7.78729	7.71713	7.76444	7.67343		7.99468	8.13087	7.67117	7.87062	7.8272	7.71544	7.69571	7.59464	7.83517	7.5669	7.77559	7.51139	7.5461	7.35453	7.79994	7.72218	7.52607	7.68066	7.64717	7.65306		8.35136	8.31216	8.20602	8.15792	7.81443	7.7685
GNB1	2782	11.4423	11.4783	11.4976	11.6129	11.4994	11.6042	11.7452	11.6019	11.5867	11.6792	11.6129	11.3672	11.4022	11.454	11.8913	11.7713	11.7713	11.7157	11.9436	11.7963		11.4059	11.4894	11.4726	11.5203	11.4284	11.2705	11.4079	11.3708	11.291	11.5692	11.4667	11.2617	11.4079	11.5535	11.6857	11.5599	11.615	11.505	11.7069	11.5956		11.7203	11.7605	11.9489	11.9719	11.6655	11.5279
GNB2	2783	7.74436	7.76378	7.84189	7.94827	7.74535	7.9028	7.92402	7.84294	7.90187	8.17935	7.93097	7.8286	7.85771	8.13678	8.38975	8.25151	8.04586	8.05088	8.26581	8.08314		7.69028	7.66729	7.88398	7.80315	7.65419	7.69397	7.72828	7.59807	7.81698	7.85411	7.74436	7.81047	7.97231	8.16362	8.14744	7.9139	7.79145	7.8226	7.97764	7.99701		8.07733	8.09999	8.22362	8.31805	7.85916	7.80601
GNG5	2787	8.97887	9.14913	9.03081	8.91494	8.74969	8.76758	8.9001	8.57743	8.99945	9.3508	9.01738	8.94092	9.1273	9.03349	9.5172	9.21597	9.309	9.31073	8.63306	8.91705		8.85371	8.95506	9.09536	8.90946	8.80732	8.90441	8.8518	8.91809	9.09344	9.48851	8.85986	9.04474	9.38191	9.26103	9.39344	9.30959	9.27854	9.11654	9.06268	9.04455		8.87341	8.91555	8.95506	8.76639	8.98108	9.1041
GNG7	2788	7.4846	7.42889	7.4706	7.58543	7.30514	7.27643	7.29146	7.38967	7.37444	7.38732	7.28263	7.29987	7.36831	7.39292	7.22761	7.24443	7.36163	7.44134	7.29186	7.20516		7.3711	7.2199	7.24145	7.30725	7.30995	7.24278	7.30585	7.28934	7.2891	7.24877	7.28196	7.27692	7.47501	7.27809	7.17541	7.24649	7.41314	7.26736	7.26367	7.20586		7.19993	7.27594	7.21597	7.23554	7.26077	7.26022
GNG10	2790	10.1398	9.57208	9.54318	9.71992	10.047	9.76805	10.1964	9.97631	10.1878	9.48606	9.95133	10.1224	9.24464	9.06405	10.1125	9.91557	9.15133	8.99652	9.96483	9.7898		9.49815	9.52078	9.26331	9.6449	9.53885	9.55873	9.85441	9.12567	9.67458	9.51899	9.7649	10.047	9.40719	8.70415	9.60443	9.49843	8.97415	8.87787	9.45065	9.33289		11.2633	11.4765	11.0972	11.4484	10.6236	10.4959
GNG11	2791	7.27245	7.30393	7.20751	7.34347	7.23835	7.18323	7.34465	7.22523	7.42813	7.3376	7.29521	7.20628	7.28933	7.22174	8.40965	7.40907	7.22674	7.27945	7.51926	8.08406		7.25	7.15181	7.25475	7.17656	7.21892	7.15059	7.25397	7.20623	7.21916	7.1761	7.19215	7.21201	7.32028	7.22906	7.5883	7.26934	7.15522	7.22278	7.23554	7.4129		9.60045	8.85707	8.15006	7.59207	7.49654	7.22455
GNGT2	2793	7.60717	7.61012	7.82875	7.67677	7.6775	7.6965	7.82739	7.76803	7.76217	7.71388	7.92542	8.10814	8.12359	8.17055	7.58993	7.8764	7.68208	7.78729	7.57774	7.50649		7.35576	7.25039	7.41109	7.42087	7.29664	7.33905	7.28371	7.36634	7.28081	7.32848	7.26136	7.74667	8.12888	7.82977	7.22208	7.28639	7.31839	7.34511	7.21346	7.2658		7.30913	7.27098	7.31661	7.44429	7.24665	7.28327
GNL1	2794	7.88936	7.77499	7.86904	7.76271	7.61594	7.52109	7.55102	7.61182	7.61581	7.72218	7.51489	7.7333	7.66288	7.65739	7.91467	7.60165	7.7265	7.76426	7.67986	7.71891		7.99269	7.93944	8.08116	7.89721	7.74944	7.71268	7.75525	7.75813	7.77129	7.93292	7.7389	7.81047	7.60838	7.8323	8.14581	7.82524	7.83284	7.85247	7.87372	7.89918		8.12684	7.98724	8.05268	8.02503	7.73917	7.56444
GNS	2799	12.3878	12.2648	12.1998	12.219	13.1138	12.8003	12.8242	13.079	12.9918	12.7711	13.1193	12.9918	12.735	12.6729	12.966	13.273	12.6925	12.3129	13.3203	13.1193		13.0354	12.8523	12.8053	12.873	13.3416	13.2796	13.2175	13.3074	13.1376	13.1718	13.4684	13.1718	12.8146	13.1138	13.3771	13.4459	13.0082	12.9118	13.5744	13.4311		13.0082	13.2534	12.8813	13.1834	13.4917	13.6016
GOLGA1	2800	7.3604	7.33003	7.33811	7.32432	7.44119	7.44326	7.47076	7.49416	7.50251	7.50852	7.44972	7.5624	7.47422	7.52109	7.46373	7.45534	7.43935	7.49365	7.48752	7.49854		7.40379	7.40952	7.40302	7.34634	7.43851	7.36674	7.48141	7.52868	7.55165	7.50743	7.45989	7.58383	7.52626	7.60825	7.38816	7.46779	7.58878	7.61242	7.54865	7.53719		7.32432	7.38014	7.24333	7.36619	7.39575	7.37304
GOLGA2	2801	7.51448	7.54797	7.67411	7.54121	7.59769	7.49871	7.56355	7.58776	7.62054	7.64767	7.45929	7.5519	7.51234	7.65798	7.62807	7.56127	7.59287	7.56994	7.82041	7.66271		7.49696	7.5424	7.57835	7.53644	7.58067	7.45842	7.58131	7.57114	7.52612	7.58993	7.51724	7.5751	7.52297	7.60825	7.5583	7.5355	7.63257	7.57013	7.6114	7.58721		7.62573	7.67986	7.66714	7.82431	7.58427	7.56726
GOLGA3	2802	9.27515	9.38308	9.36149	9.26412	8.87642	8.79265	9.00844	9.1291	9.01493	9.3623	8.94678	9.20302	9.13925	9.46792	9.07224	8.88176	9.35134	9.4082	9.30198	9.35319		9.04164	9.01471	9.08975	9.02161	8.82776	8.7682	8.9532	9.21597	8.95155	9.30988	8.99602	9.12866	9.16568	9.27385	8.85874	8.90252	9.1976	9.27573	9.00783	9.20391		8.79146	8.78386	8.90458	8.98258	8.66473	8.5843
GOLGA4	2803	7.31037	7.39823	7.35048	7.24075	7.37945	7.29481	7.46694	7.4478	7.39427	7.28989	7.41757	7.4466	7.3692	7.32797	7.34593	7.31846	7.37833	7.35325	7.37222	7.40364		7.34014	7.35624	7.27986	7.32359	7.36646	7.33669	7.4947	7.48467	7.37702	7.26593	7.38559	7.42945	7.31974	7.34921	7.27138	7.28441	7.41367	7.48726	7.41677	7.41087		7.37056	7.46222	7.37812	7.39627	7.45802	7.43063
GOT1	2805	8.25751	8.31027	8.3095	8.19318	8.22362	8.6747	8.33291	8.34287	8.61716	8.20363	8.06356	8.8948	8.41988	8.46805	8.85986	8.5176	8.44547	8.6564	8.35196	8.69362		9.70631	9.52338	9.5549	9.68983	8.70995	9.49411	9.27878	9.64958	9.28791	9.09732	8.81767	9.23658	8.42545	9.64734	8.85224	9.06769	9.93154	10.0103	8.43812	8.71025		8.36248	8.05301	8.13187	8.36556	7.98973	8.05554
GOT2	2806	8.80994	8.84359	8.90878	8.84829	8.47239	8.61592	8.46968	8.63661	8.35595	8.74824	8.31513	8.9685	9.07683	9.08536	8.8718	8.23321	8.83191	8.84113	8.24956	8.65018		9.46477	9.13514	9.34964	9.15183	8.9304	8.98175	9.07131	9.44675	8.91641	9.3568	8.93445	9.26224	9.06109	9.59355	8.87218	8.62298	9.45275	9.30383	8.36077	8.72271		8.31513	7.83269	8.1729	7.90767	8.15815	8.16985
GP1BA	2811	7.36905	7.38975	7.37391	7.37208	7.602	7.55377	7.46216	7.42114	7.85735	7.41201	7.39349	7.42908	7.42176	7.40982	7.69242	7.46252	7.4115	7.35209	7.39774	7.68203		7.40223	7.36488	7.42668	7.34899	7.4447	7.49651	7.44582	7.38655	7.36409	7.34989	7.42499	7.46781	7.35591	7.44403	7.49911	7.47621	7.34266	7.37685	7.36322	7.42764		7.55334	7.40423	8.08451	7.36619	7.43115	7.46208
GPC1	2817	7.14901	7.14385	7.15181	7.18993	7.14533	7.20746	7.21894	7.16198	7.21848	7.18466	7.21551	7.16215	7.20567	7.20599	7.1944	7.20371	7.17462	7.18269	7.19072	7.19585		7.18151	7.19144	7.13163	7.19027	7.19268	7.18319	7.18166	7.17613	7.19781	7.23593	7.19303	7.20286	7.17733	7.20649	7.24318	7.17083	7.19123	7.17942	7.17982	7.21159		7.25719	7.1697	7.24115	7.20574	7.2342	7.22237
GPD1	2819	7.20763	7.25278	7.2047	7.17225	7.19258	7.16427	7.18093	7.22324	7.17289	7.16999	7.14864	7.18036	7.17652	7.28131	7.19532	7.19295	7.23523	7.18685	7.19196	7.20615		7.17902	7.19934	7.19012	7.19913	7.19395	7.20711	7.21441	7.16807	7.15799	7.19127	7.16572	7.23703	7.18986	7.19677	7.17152	7.20129	7.1776	7.16956	7.19753	7.18424		7.23801	7.24442	7.25122	7.33076	7.22125	7.24602
GPD2	2820	7.36681	7.33748	7.2827	7.2025	7.52547	7.37063	7.51261	7.31089	7.43466	7.34251	7.46991	7.53559	7.46958	7.30085	7.47779	7.5415	7.32056	7.27494	7.39371	7.37961		7.52138	7.43263	7.42598	7.44597	7.4417	7.46464	7.47407	7.38209	7.40514	7.43627	7.40397	7.44474	7.48941	7.4055	7.48795	7.44758	7.43263	7.36528	7.42557	7.38314		7.82065	8.02923	7.81309	7.76293	7.75923	8.09778
GPI	2821	9.38478	9.51284	9.46906	9.36014	9.43811	9.61	8.97415	9.05442	9.49976	9.6767	9.20059	9.81616	9.63889	9.86802	9.6449	9.22997	9.67751	9.45635	8.98418	9.31073		10.0549	9.80441	9.9658	9.91647	9.73391	9.81812	9.65978	9.98134	9.88514	10.0462	9.78064	10.0343	9.71222	10.2604	9.86584	9.88129	10.0803	10.009	9.16366	9.41284		8.85726	9.15592	8.76877	9.15567	9.45128	9.92471
GPM6A	2823	7.21103	7.21852	7.24841	7.27581	7.23257	7.23273	7.22863	7.25621	7.22256	7.1976	7.24802	7.18744	7.21831	7.21546	7.23835	7.1835	7.24512	7.20527	7.23863	7.27694		7.2776	7.24319	7.23225	7.26227	7.23909	7.28277	7.27438	7.17034	7.26121	7.2773	7.2352	7.25578	7.2609	7.26333	7.25347	7.19473	7.21137	7.25851	7.2379	7.23518		7.3192	7.2621	7.2181	7.17659	7.31364	7.27763
XCR1	2829	7.2301	7.16288	7.27231	7.211	7.22128	7.18072	7.2548	7.23528	7.22629	7.25277	7.21814	7.25451	7.18487	7.1901	7.19532	7.23073	7.19885	7.23056	7.19798	7.25153		7.2494	7.23005	7.23329	7.18861	7.21037	7.3628	7.22136	7.30888	7.17968	7.16497	7.1787	7.23931	7.21862	7.22396	7.2387	7.21701	7.16745	7.22366	7.14765	7.25992		7.29552	7.20048	7.21597	7.25125	7.17958	7.20329
GPR18	2841	7.22885	7.1723	7.14647	7.17614	7.25801	7.40397	7.24963	7.16902	7.17289	7.23151	7.2913	7.21237	7.26872	7.22821	7.20701	7.33341	7.16931	7.14316	7.21713	7.17367		7.17844	7.18187	7.14074	7.11442	7.15927	7.18255	7.19015	7.1485	7.17533	7.13161	7.20475	7.15754	7.19481	7.15524	7.18501	7.23094	7.17652	7.25715	7.17637	7.16604		7.18961	7.14478	7.17333	7.17	7.20413	7.17683
LPAR4	2846	7.22772	7.19101	7.20201	7.17687	7.79063	7.2086	7.36807	7.23257	7.25005	7.19942	7.37121	7.25518	7.21057	7.15851	7.29626	7.24378	7.2047	7.17954	7.22604	7.3414		7.17732	7.19365	7.18329	7.16897	7.3791	7.23089	7.21551	7.22879	7.22076	7.18689	7.25326	7.25245	7.25456	7.18369	7.27563	7.23339	7.22126	7.18574	7.28158	7.27986		7.47033	7.48232	7.43632	7.29338	7.69637	7.46985
[truncated: 9,905 more rows]
[truncated: 34 more columns]

## Sheet: DE results (between treatments)
Differential expression results from the linear mixed-effects model analysis. Fixed effects for the treatment conditions, and a random effect for Sample ID were included in the analysis.
[truncated: 10,961 more rows]

## Sheet: DE results (inter-ethnic)
Differential expression results from the linear mixed-effects model analysis. Fixed effects for the treatment conditions, and interaction fixed-effect term for treatment and ancestry, and a random effect for Sample ID were included in the analysis.
[truncated: 10,961 more rows]

[truncated: 1 more sheets: Cormotif results]
